# Supplementary material for: Mechanistic study of plastic monomers in gestational diabetes mellitus: A network toxicology and molecular docking approach
Source: PLoS One. 2025 Dec 29;20(12):e0339863. doi: 10.1371/journal.pone.0339863 (PMC12747327; doi:10.1371/journal.pone.0339863)
Supplement: S1 File — (XLSX) [file pone.0339863.s001.xlsx]

## Sheet: genecard_GDM
Gene Symbol	Description	Category	Uniprot ID	Gifts	GC Id	Relevance score	GeneCards Link
ABCC8	ATP Binding Cassette Subfamily C Member 8	Protein Coding	Q09428	59	GC11M017392	293.217	https://www.genecards.org/cgi-bin/carddisp.pl?gene=ABCC8
GCK	Glucokinase	Protein Coding	P35557	62	GC07M045609	260.878	https://www.genecards.org/cgi-bin/carddisp.pl?gene=GCK
INS	Insulin	Protein Coding	P01308	61	GC11M002159	259.761	https://www.genecards.org/cgi-bin/carddisp.pl?gene=INS
KCNJ11	Potassium Inwardly Rectifying Channel Subfamily J Member 11	Protein Coding	Q14654	59	GC11M018064	236.508	https://www.genecards.org/cgi-bin/carddisp.pl?gene=KCNJ11
HNF1A	HNF1 Homeobox A	Protein Coding	P20823	60	GC12P120978	233.396	https://www.genecards.org/cgi-bin/carddisp.pl?gene=HNF1A
INSR	Insulin Receptor	Protein Coding	P06213	67	GC19M007112	195.859	https://www.genecards.org/cgi-bin/carddisp.pl?gene=INSR
WFS1	Wolframin ER Transmembrane Glycoprotein	Protein Coding	O76024	59	GC04P006269	193.089	https://www.genecards.org/cgi-bin/carddisp.pl?gene=WFS1
HNF4A	Hepatocyte Nuclear Factor 4 Alpha	Protein Coding	P41235	63	GC20P044355	182.287	https://www.genecards.org/cgi-bin/carddisp.pl?gene=HNF4A
HNF1B	HNF1 Homeobox B	Protein Coding	P35680	56	GC17M037686	163.355	https://www.genecards.org/cgi-bin/carddisp.pl?gene=HNF1B
PDX1	Pancreatic And Duodenal Homeobox 1	Protein Coding	P52945	59	GC13P028549	145.856	https://www.genecards.org/cgi-bin/carddisp.pl?gene=PDX1
PPARG	Peroxisome Proliferator Activated Receptor Gamma	Protein Coding	P37231	66	GC03P012287	130.25	https://www.genecards.org/cgi-bin/carddisp.pl?gene=PPARG
NEUROD1	Neuronal Differentiation 1	Protein Coding	Q13562	56	GC02M181673	126.32	https://www.genecards.org/cgi-bin/carddisp.pl?gene=NEUROD1
PAX4	Paired Box 4	Protein Coding	O43316	53	GC07M127610	124.944	https://www.genecards.org/cgi-bin/carddisp.pl?gene=PAX4
GLIS3	GLIS Family Zinc Finger 3	Protein Coding	Q8NEA6	49	GC09M003816	123.927	https://www.genecards.org/cgi-bin/carddisp.pl?gene=GLIS3
INS-IGF2	INS-IGF2 Readthrough	Protein Coding	F8WCM5	38	GC11M014035	116.708	https://www.genecards.org/cgi-bin/carddisp.pl?gene=INS-IGF2
IL6	Interleukin 6	Protein Coding	P05231	64	GC07P022725	110.499	https://www.genecards.org/cgi-bin/carddisp.pl?gene=IL6
FOXP3	Forkhead Box P3	Protein Coding	Q9BZS1	60	GC0XM049250	110.281	https://www.genecards.org/cgi-bin/carddisp.pl?gene=FOXP3
AKT2	AKT Serine/Threonine Kinase 2	Protein Coding	P31751	67	GC19M040230	108.924	https://www.genecards.org/cgi-bin/carddisp.pl?gene=AKT2
TCF7L2	Transcription Factor 7 Like 2	Protein Coding	Q9NQB0	59	GC10P112950	106.859	https://www.genecards.org/cgi-bin/carddisp.pl?gene=TCF7L2
SLC2A2	Solute Carrier Family 2 Member 2	Protein Coding	P11168	63	GC03M171024	103.884	https://www.genecards.org/cgi-bin/carddisp.pl?gene=SLC2A2
IRS1	Insulin Receptor Substrate 1	Protein Coding	P35568	61	GC02M226731	102.552	https://www.genecards.org/cgi-bin/carddisp.pl?gene=IRS1
KLF11	KLF Transcription Factor 11	Protein Coding	O14901	49	GC02P010519	98.4192	https://www.genecards.org/cgi-bin/carddisp.pl?gene=KLF11
ENPP1	Ectonucleotide Pyrophosphatase/Phosphodiesterase 1	Protein Coding	P22413	62	GC06P131808	98.3992	https://www.genecards.org/cgi-bin/carddisp.pl?gene=ENPP1
ACE	Angiotensin I Converting Enzyme	Protein Coding	P12821	64	GC17P063477	96.8709	https://www.genecards.org/cgi-bin/carddisp.pl?gene=ACE
ZFP57	ZFP57 Zinc Finger Protein	Protein Coding	Q9NU63	50	GC06M029672	92.1601	https://www.genecards.org/cgi-bin/carddisp.pl?gene=ZFP57
SLC30A8	Solute Carrier Family 30 Member 8	Protein Coding	Q8IWU4	54	GC08P116950	91.5978	https://www.genecards.org/cgi-bin/carddisp.pl?gene=SLC30A8
CTLA4	Cytotoxic T-Lymphocyte Associated Protein 4	Protein Coding	P16410	61	GC02P204608	90.8763	https://www.genecards.org/cgi-bin/carddisp.pl?gene=CTLA4
EIF2AK3	Eukaryotic Translation Initiation Factor 2 Alpha Kinase 3	Protein Coding	Q9NZJ5	63	GC02M088556	88.0465	https://www.genecards.org/cgi-bin/carddisp.pl?gene=EIF2AK3
CDKAL1	CDK5 Regulatory Subunit Associated Protein 1 Like 1	Protein Coding	Q5VV42	52	GC06P020534	87.8062	https://www.genecards.org/cgi-bin/carddisp.pl?gene=CDKAL1
AVPR2	Arginine Vasopressin Receptor 2	Protein Coding	P30518	60	GC0XP153902	86.408	https://www.genecards.org/cgi-bin/carddisp.pl?gene=AVPR2
LIPC	Lipase C, Hepatic Type	Protein Coding	P11150	59	GC15P058410	85.5557	https://www.genecards.org/cgi-bin/carddisp.pl?gene=LIPC
SLC19A2	Solute Carrier Family 19 Member 2	Protein Coding	O60779	57	GC01M169463	84.1121	https://www.genecards.org/cgi-bin/carddisp.pl?gene=SLC19A2
RETN	Resistin	Protein Coding	Q9HD89	55	GC19P007669	82.5361	https://www.genecards.org/cgi-bin/carddisp.pl?gene=RETN
LOC110121471	VISTA Enhancer Hs1977	Functional Element		11	GC11P017412	82.2505	https://www.genecards.org/cgi-bin/carddisp.pl?gene=LOC110121471
PTF1A	Pancreas Associated Transcription Factor 1a	Protein Coding	Q7RTS3	54	GC10P023194	82.1683	https://www.genecards.org/cgi-bin/carddisp.pl?gene=PTF1A
ADIPOQ	Adiponectin, C1Q And Collagen Domain Containing	Protein Coding	Q15848	59	GC03P186842	81.7253	https://www.genecards.org/cgi-bin/carddisp.pl?gene=ADIPOQ
LMNA	Lamin A/C	Protein Coding	P02545	63	GC01P156082	80.8432	https://www.genecards.org/cgi-bin/carddisp.pl?gene=LMNA
AVP	Arginine Vasopressin	Protein Coding	P01185	58	GC20M003082	79.9737	https://www.genecards.org/cgi-bin/carddisp.pl?gene=AVP
BLK	BLK Proto-Oncogene, Src Family Tyrosine Kinase	Protein Coding	P51451	61	GC08P011486	79.3764	https://www.genecards.org/cgi-bin/carddisp.pl?gene=BLK
UCP2	Uncoupling Protein 2	Protein Coding	P55851	59	GC11M073974	78.5938	https://www.genecards.org/cgi-bin/carddisp.pl?gene=UCP2
AQP2	Aquaporin 2	Protein Coding	P41181	61	GC12P049950	78.5554	https://www.genecards.org/cgi-bin/carddisp.pl?gene=AQP2
SLC2A4	Solute Carrier Family 2 Member 4	Protein Coding	P14672	60	GC17P143349	77.0867	https://www.genecards.org/cgi-bin/carddisp.pl?gene=SLC2A4
TNF	Tumor Necrosis Factor	Protein Coding	P01375	65	GC06P173080	76.6091	https://www.genecards.org/cgi-bin/carddisp.pl?gene=TNF
CAPN10	Calpain 10	Protein Coding	Q9HC96	54	GC02P240586	75.034	https://www.genecards.org/cgi-bin/carddisp.pl?gene=CAPN10
IGF2BP2	Insulin Like Growth Factor 2 MRNA Binding Protein 2	Protein Coding	Q9Y6M1	57	GC03M185643	74.6519	https://www.genecards.org/cgi-bin/carddisp.pl?gene=IGF2BP2
MTNR1B	Melatonin Receptor 1B	Protein Coding	P49286	57	GC11P092969	72.8212	https://www.genecards.org/cgi-bin/carddisp.pl?gene=MTNR1B
PTPN22	Protein Tyrosine Phosphatase Non-Receptor Type 22	Protein Coding	Q9Y2R2	60	GC01M113813	72.3292	https://www.genecards.org/cgi-bin/carddisp.pl?gene=PTPN22
IL2RA	Interleukin 2 Receptor Subunit Alpha	Protein Coding	P01589	63	GC10M006010	70.4085	https://www.genecards.org/cgi-bin/carddisp.pl?gene=IL2RA
IRS2	Insulin Receptor Substrate 2	Protein Coding	Q9Y4H2	59	GC13M109752	70.0937	https://www.genecards.org/cgi-bin/carddisp.pl?gene=IRS2
LEP	Leptin	Protein Coding	P41159	59	GC07P128241	68.8153	https://www.genecards.org/cgi-bin/carddisp.pl?gene=LEP
VEGFA	Vascular Endothelial Growth Factor A	Protein Coding	P15692	61	GC06P043770	68.5887	https://www.genecards.org/cgi-bin/carddisp.pl?gene=VEGFA
RFX6	Regulatory Factor X6	Protein Coding	Q8HWS3	49	GC06P116877	67.331	https://www.genecards.org/cgi-bin/carddisp.pl?gene=RFX6
IER3IP1	Immediate Early Response 3 Interacting Protein 1	Protein Coding	Q9Y5U9	47	GC18M047152	67.1404	https://www.genecards.org/cgi-bin/carddisp.pl?gene=IER3IP1
LOC126862549	BRD4-Independent Group 4 Enhancer GRCh37_chr17:36093401-36094600	Functional Element		9	GC17P146662	65.8908	https://www.genecards.org/cgi-bin/carddisp.pl?gene=LOC126862549
PVT1	Pvt1 Oncogene	RNA Gene		33	GC08P128310	65.769	https://www.genecards.org/cgi-bin/carddisp.pl?gene=PVT1
PPP1R3A	Protein Phosphatase 1 Regulatory Subunit 3A	Protein Coding	Q16821	56	GC07M113876	65.6189	https://www.genecards.org/cgi-bin/carddisp.pl?gene=PPP1R3A
HFE	Homeostatic Iron Regulator	Protein Coding	Q30201	58	GC06P026087	64.8378	https://www.genecards.org/cgi-bin/carddisp.pl?gene=HFE
PLAGL1	PLAG1 Like Zinc Finger 1	Protein Coding	Q9UM63	56	GC06M143940	64.6768	https://www.genecards.org/cgi-bin/carddisp.pl?gene=PLAGL1
CEL	Carboxyl Ester Lipase	Protein Coding	P19835	58	GC09P133061	62.8707	https://www.genecards.org/cgi-bin/carddisp.pl?gene=CEL
TBC1D4	TBC1 Domain Family Member 4	Protein Coding	O60343	55	GC13M075284	62.2774	https://www.genecards.org/cgi-bin/carddisp.pl?gene=TBC1D4
C12orf43	Chromosome 12 Open Reading Frame 43	Protein Coding	Q96C57	44	GC12M121000	62.1512	https://www.genecards.org/cgi-bin/carddisp.pl?gene=C12orf43
GATA6	GATA Binding Protein 6	Protein Coding	Q92908	60	GC18P022169	61.8686	https://www.genecards.org/cgi-bin/carddisp.pl?gene=GATA6
CP	Ceruloplasmin	Protein Coding	P00450	62	GC03M149162	61.8359	https://www.genecards.org/cgi-bin/carddisp.pl?gene=CP
ALB	Albumin	Protein Coding	P02768	61	GC04P073397	60.4841	https://www.genecards.org/cgi-bin/carddisp.pl?gene=ALB
IGF1	Insulin Like Growth Factor 1	Protein Coding	P05019	61	GC12M102395	60.4736	https://www.genecards.org/cgi-bin/carddisp.pl?gene=IGF1
NIDDM4	Diabetes Mellitus, Noninsulin-Dependent	Genetic Locus		7	GC05U901023	59.2475	https://www.genecards.org/cgi-bin/carddisp.pl?gene=NIDDM4
GCGR	Glucagon Receptor	Protein Coding	P47871	60	GC17P081804	58.986	https://www.genecards.org/cgi-bin/carddisp.pl?gene=GCGR
WRN	WRN RecQ Like Helicase	Protein Coding	Q14191	60	GC08P031033	58.234	https://www.genecards.org/cgi-bin/carddisp.pl?gene=WRN
RBPJ	Recombination Signal Binding Protein For Immunoglobulin Kappa J Region	Protein Coding	Q06330	59	GC04P026105	58.1691	https://www.genecards.org/cgi-bin/carddisp.pl?gene=RBPJ
PTPN1	Protein Tyrosine Phosphatase Non-Receptor Type 1	Protein Coding	P18031	63	GC20P050510	58.0253	https://www.genecards.org/cgi-bin/carddisp.pl?gene=PTPN1
NKX2-2	NK2 Homeobox 2	Protein Coding	O95096	54	GC20M021511	58.0226	https://www.genecards.org/cgi-bin/carddisp.pl?gene=NKX2-2
GCG	Glucagon	Protein Coding	P01275	55	GC02M162142	57.6338	https://www.genecards.org/cgi-bin/carddisp.pl?gene=GCG
PLIN1	Perilipin 1	Protein Coding	O60240	60	GC15M089664	57.2071	https://www.genecards.org/cgi-bin/carddisp.pl?gene=PLIN1
APOE	Apolipoprotein E	Protein Coding	P02649	63	GC19P143132	57.126	https://www.genecards.org/cgi-bin/carddisp.pl?gene=APOE
HLA-DQB1	Major Histocompatibility Complex, Class II, DQ Beta 1	Protein Coding	P01920	57	GC06M103395	56.5898	https://www.genecards.org/cgi-bin/carddisp.pl?gene=HLA-DQB1
NOS3	Nitric Oxide Synthase 3	Protein Coding	P29474	63	GC07P163654	56.3767	https://www.genecards.org/cgi-bin/carddisp.pl?gene=NOS3
PON1	Paraoxonase 1	Protein Coding	P27169	60	GC07M095297	56.0761	https://www.genecards.org/cgi-bin/carddisp.pl?gene=PON1
NLRP7	NLR Family Pyrin Domain Containing 7	Protein Coding	Q8WX94	52	GC19M054923	56.0048	https://www.genecards.org/cgi-bin/carddisp.pl?gene=NLRP7
MIR126	MicroRNA 126	RNA Gene		30	GC09P136670	54.73	https://www.genecards.org/cgi-bin/carddisp.pl?gene=MIR126
APPL1	Adaptor Protein, Phosphotyrosine Interacting With PH Domain And Leucine Zipper 1	Protein Coding	Q9UKG1	58	GC03P057227	54.5126	https://www.genecards.org/cgi-bin/carddisp.pl?gene=APPL1
APOB	Apolipoprotein B	Protein Coding	P04114	59	GC02M020956	53.8724	https://www.genecards.org/cgi-bin/carddisp.pl?gene=APOB
TNDM	Diabetes Mellitus, Transient Neonatal	Uncategorized		8	GC06U990155	53.7049	https://www.genecards.org/cgi-bin/carddisp.pl?gene=TNDM
MEG3	Maternally Expressed 3	RNA Gene		36	GC14P120211	53.6918	https://www.genecards.org/cgi-bin/carddisp.pl?gene=MEG3
CRP	C-Reactive Protein	Protein Coding	P02741	59	GC01M166465	53.5144	https://www.genecards.org/cgi-bin/carddisp.pl?gene=CRP
RBPJL	Recombination Signal Binding Protein For Immunoglobulin Kappa J Region Like	Protein Coding	Q9UBG7	47	GC20P045306	53.3248	https://www.genecards.org/cgi-bin/carddisp.pl?gene=RBPJL
MT-TL1	Mitochondrially Encoded TRNA-Leu (UUA/G) 1	RNA Gene		25	GCMTP003232	53.0563	https://www.genecards.org/cgi-bin/carddisp.pl?gene=MT-TL1
MAPK8IP1	Mitogen-Activated Protein Kinase 8 Interacting Protein 1	Protein Coding	Q9UQF2	57	GC11P048647	52.6717	https://www.genecards.org/cgi-bin/carddisp.pl?gene=MAPK8IP1
NEUROG3	Neurogenin 3	Protein Coding	Q9Y4Z2	52	GC10M069571	52.2856	https://www.genecards.org/cgi-bin/carddisp.pl?gene=NEUROG3
STAT3	Signal Transducer And Activator Of Transcription 3	Protein Coding	P40763	67	GC17M042313	52.1661	https://www.genecards.org/cgi-bin/carddisp.pl?gene=STAT3
HMGA1	High Mobility Group AT-Hook 1	Protein Coding	P17096	59	GC06P173175	52.1554	https://www.genecards.org/cgi-bin/carddisp.pl?gene=HMGA1
H19	H19 Imprinted Maternally Expressed Transcript	RNA Gene		36	GC11M001995	52.0603	https://www.genecards.org/cgi-bin/carddisp.pl?gene=H19
MAFA	MAF BZIP Transcription Factor A	Protein Coding	Q8NHW3	53	GC08M143419	51.7168	https://www.genecards.org/cgi-bin/carddisp.pl?gene=MAFA
SLC16A1	Solute Carrier Family 16 Member 1	Protein Coding	P53985	61	GC01M113143	51.2555	https://www.genecards.org/cgi-bin/carddisp.pl?gene=SLC16A1
MTHFR	Methylenetetrahydrofolate Reductase	Protein Coding	P42898	61	GC01M011785	51.1188	https://www.genecards.org/cgi-bin/carddisp.pl?gene=MTHFR
ADRA2A	Adrenoceptor Alpha 2A	Protein Coding	P08913	60	GC10P111077	50.9669	https://www.genecards.org/cgi-bin/carddisp.pl?gene=ADRA2A
LPL	Lipoprotein Lipase	Protein Coding	P06858	63	GC08P019901	50.9467	https://www.genecards.org/cgi-bin/carddisp.pl?gene=LPL
DNAJC3	DnaJ Heat Shock Protein Family (Hsp40) Member C3	Protein Coding	Q13217	52	GC13P095677	50.8226	https://www.genecards.org/cgi-bin/carddisp.pl?gene=DNAJC3
HHEX	Hematopoietically Expressed Homeobox	Protein Coding	Q03014	53	GC10P092689	50.7813	https://www.genecards.org/cgi-bin/carddisp.pl?gene=HHEX
GAS5	Growth Arrest Specific 5	RNA Gene		32	GC01M175098	49.5979	https://www.genecards.org/cgi-bin/carddisp.pl?gene=GAS5
AIRE	Autoimmune Regulator	Protein Coding	O43918	57	GC21P044285	49.233	https://www.genecards.org/cgi-bin/carddisp.pl?gene=AIRE
GPD2	Glycerol-3-Phosphate Dehydrogenase 2	Protein Coding	P43304	58	GC02P156408	49.1869	https://www.genecards.org/cgi-bin/carddisp.pl?gene=GPD2
SOCS1	Suppressor Of Cytokine Signaling 1	Protein Coding	O15524	59	GC16M047513	48.9469	https://www.genecards.org/cgi-bin/carddisp.pl?gene=SOCS1
PTPRN	Protein Tyrosine Phosphatase Receptor Type N	Protein Coding	Q16849	57	GC02M219289	48.7057	https://www.genecards.org/cgi-bin/carddisp.pl?gene=PTPRN
LEPR	Leptin Receptor	Protein Coding	P48357	63	GC01P070891	48.3784	https://www.genecards.org/cgi-bin/carddisp.pl?gene=LEPR
CDKN2B-AS1	CDKN2B Antisense RNA 1	RNA Gene		32	GC09P021994	48.3226	https://www.genecards.org/cgi-bin/carddisp.pl?gene=CDKN2B-AS1
AGPAT2	1-Acylglycerol-3-Phosphate O-Acyltransferase 2	Protein Coding	O15120	57	GC09M136673	48.2967	https://www.genecards.org/cgi-bin/carddisp.pl?gene=AGPAT2
HLA-DQA1	Major Histocompatibility Complex, Class II, DQ Alpha 1	Protein Coding	P01909	56	GC06P173108	48.1463	https://www.genecards.org/cgi-bin/carddisp.pl?gene=HLA-DQA1
MIR29A	MicroRNA 29a	RNA Gene		30	GC07M130876	48.0537	https://www.genecards.org/cgi-bin/carddisp.pl?gene=MIR29A
AGT	Angiotensinogen	Protein Coding	P01019	63	GC01M230690	47.9345	https://www.genecards.org/cgi-bin/carddisp.pl?gene=AGT
IAPP	Islet Amyloid Polypeptide	Protein Coding	P10997	53	GC12P021354	47.9077	https://www.genecards.org/cgi-bin/carddisp.pl?gene=IAPP
SUMO4	Small Ubiquitin Like Modifier 4	Protein Coding	Q6EEV6	49	GC06P174738	47.2238	https://www.genecards.org/cgi-bin/carddisp.pl?gene=SUMO4
APOA1	Apolipoprotein A1	Protein Coding	P02647	63	GC11M116835	47.1517	https://www.genecards.org/cgi-bin/carddisp.pl?gene=APOA1
PIK3R1	Phosphoinositide-3-Kinase Regulatory Subunit 1	Protein Coding	P27986	65	GC05P068215	46.8702	https://www.genecards.org/cgi-bin/carddisp.pl?gene=PIK3R1
MIR125A	MicroRNA 125a	RNA Gene		30	GC19P143413	46.7989	https://www.genecards.org/cgi-bin/carddisp.pl?gene=MIR125A
HLA-DRB1	Major Histocompatibility Complex, Class II, DR Beta 1	Protein Coding	P01911	59	GC06M103386	46.7439	https://www.genecards.org/cgi-bin/carddisp.pl?gene=HLA-DRB1
SPINK1	Serine Peptidase Inhibitor Kazal Type 1	Protein Coding	P00995	54	GC05M147825	46.5384	https://www.genecards.org/cgi-bin/carddisp.pl?gene=SPINK1
TGFB1	Transforming Growth Factor Beta 1	Protein Coding	P01137	66	GC19M041301	46.2004	https://www.genecards.org/cgi-bin/carddisp.pl?gene=TGFB1
HYMAI	Hydatidiform Mole Associated And Imprinted	RNA Gene		28	GC06M144002	46.0863	https://www.genecards.org/cgi-bin/carddisp.pl?gene=HYMAI
GLUD1	Glutamate Dehydrogenase 1	Protein Coding	P00367	64	GC10M087050	46.0538	https://www.genecards.org/cgi-bin/carddisp.pl?gene=GLUD1
GAD2	Glutamate Decarboxylase 2	Protein Coding	Q05329	57	GC10P026216	46.0023	https://www.genecards.org/cgi-bin/carddisp.pl?gene=GAD2
BSCL2	BSCL2 Lipid Droplet Biogenesis Associated, Seipin	Protein Coding	Q96G97	56	GC11M136455	45.9415	https://www.genecards.org/cgi-bin/carddisp.pl?gene=BSCL2
CISD2	CDGSH Iron Sulfur Domain 2	Protein Coding	Q8N5K1	53	GC04P102868	45.8721	https://www.genecards.org/cgi-bin/carddisp.pl?gene=CISD2
LIPE	Lipase E, Hormone Sensitive Type	Protein Coding	Q05469	61	GC19M042401	45.7952	https://www.genecards.org/cgi-bin/carddisp.pl?gene=LIPE
GATA4	GATA Binding Protein 4	Protein Coding	P43694	62	GC08P011676	44.8369	https://www.genecards.org/cgi-bin/carddisp.pl?gene=GATA4
PCBD1	Pterin-4 Alpha-Carbinolamine Dehydratase 1	Protein Coding	P61457	57	GC10M070882	44.221	https://www.genecards.org/cgi-bin/carddisp.pl?gene=PCBD1
LOC110121472	VISTA Enhancer Hs1980	Functional Element		9	GC10P112997	44.1605	https://www.genecards.org/cgi-bin/carddisp.pl?gene=LOC110121472
MT-TE	Mitochondrially Encoded TRNA-Glu (GAA/G)	RNA Gene		22	GCMTM014676	44.1575	https://www.genecards.org/cgi-bin/carddisp.pl?gene=MT-TE
TGFBR2	Transforming Growth Factor Beta Receptor 2	Protein Coding	P37173	65	GC03P030608	44.0923	https://www.genecards.org/cgi-bin/carddisp.pl?gene=TGFBR2
OAS1	2'-5'-Oligoadenylate Synthetase 1	Protein Coding	P00973	57	GC12P113219	43.9388	https://www.genecards.org/cgi-bin/carddisp.pl?gene=OAS1
KCNQ1	Potassium Voltage-Gated Channel Subfamily Q Member 1	Protein Coding	P51787	63	GC11P002444	43.1127	https://www.genecards.org/cgi-bin/carddisp.pl?gene=KCNQ1
RBP4	Retinol Binding Protein 4	Protein Coding	P02753	58	GC10M093591	43.0263	https://www.genecards.org/cgi-bin/carddisp.pl?gene=RBP4
SLC29A3	Solute Carrier Family 29 Member 3	Protein Coding	Q9BZD2	56	GC10P073492	42.9027	https://www.genecards.org/cgi-bin/carddisp.pl?gene=SLC29A3
SERPINE1	Serpin Family E Member 1	Protein Coding	P05121	64	GC07P101127	42.8896	https://www.genecards.org/cgi-bin/carddisp.pl?gene=SERPINE1
PAX6	Paired Box 6	Protein Coding	P26367	61	GC11M031784	42.8649	https://www.genecards.org/cgi-bin/carddisp.pl?gene=PAX6
FLT1	Fms Related Receptor Tyrosine Kinase 1	Protein Coding	P17948	64	GC13M028300	42.6638	https://www.genecards.org/cgi-bin/carddisp.pl?gene=FLT1
TH	Tyrosine Hydroxylase	Protein Coding	P07101	63	GC11M002163	42.6105	https://www.genecards.org/cgi-bin/carddisp.pl?gene=TH
MIR29C	MicroRNA 29c	RNA Gene		27	GC01M207838	42.4819	https://www.genecards.org/cgi-bin/carddisp.pl?gene=MIR29C
FTO	FTO Alpha-Ketoglutarate Dependent Dioxygenase	Protein Coding	Q9C0B1	59	GC16P113652	42.3238	https://www.genecards.org/cgi-bin/carddisp.pl?gene=FTO
WFDC21P	WAP Four-Disulfide Core Domain 21, Pseudogene	Pseudogene		21	GC17M093960	42.2285	https://www.genecards.org/cgi-bin/carddisp.pl?gene=WFDC21P
SELP	Selectin P	Protein Coding	P16109	59	GC01M169558	42.1117	https://www.genecards.org/cgi-bin/carddisp.pl?gene=SELP
MALAT1	Metastasis Associated Lung Adenocarcinoma Transcript 1	RNA Gene		33	GC11P103334	41.8796	https://www.genecards.org/cgi-bin/carddisp.pl?gene=MALAT1
SOD2	Superoxide Dismutase 2	Protein Coding	P04179	61	GC06M159669	41.7502	https://www.genecards.org/cgi-bin/carddisp.pl?gene=SOD2
LINC01370	Long Intergenic Non-Protein Coding RNA 1370	RNA Gene		21	GC20P049038	41.7176	https://www.genecards.org/cgi-bin/carddisp.pl?gene=LINC01370
CAT	Catalase	Protein Coding	P04040	64	GC11P034460	41.513	https://www.genecards.org/cgi-bin/carddisp.pl?gene=CAT
GHRL	Ghrelin And Obestatin Prepropeptide	Protein Coding	Q9UBU3	54	GC03M010285	41.5103	https://www.genecards.org/cgi-bin/carddisp.pl?gene=GHRL
DPP4	Dipeptidyl Peptidase 4	Protein Coding	P27487	63	GC02M161992	41.3501	https://www.genecards.org/cgi-bin/carddisp.pl?gene=DPP4
AGER	Advanced Glycosylation End-Product Specific Receptor	Protein Coding	Q15109	59	GC06M032180	41.3272	https://www.genecards.org/cgi-bin/carddisp.pl?gene=AGER
GAD1	Glutamate Decarboxylase 1	Protein Coding	Q99259	63	GC02P170813	41.1842	https://www.genecards.org/cgi-bin/carddisp.pl?gene=GAD1
IDDM4	Insulin Dependent Diabetes Mellitus 4	Genetic Locus		7	GC11U990066	41.0687	https://www.genecards.org/cgi-bin/carddisp.pl?gene=IDDM4
EPO	Erythropoietin	Protein Coding	P01588	55	GC07P100720	40.7685	https://www.genecards.org/cgi-bin/carddisp.pl?gene=EPO
IL1B	Interleukin 1 Beta	Protein Coding	P01584	60	GC02M112829	40.7445	https://www.genecards.org/cgi-bin/carddisp.pl?gene=IL1B
IDDM11	Insulin Dependent Diabetes Mellitus 11	Genetic Locus		6	GC14U990028	40.6875	https://www.genecards.org/cgi-bin/carddisp.pl?gene=IDDM11
IL10	Interleukin 10	Protein Coding	P22301	60	GC01M206767	40.6445	https://www.genecards.org/cgi-bin/carddisp.pl?gene=IL10
IGF2	Insulin Like Growth Factor 2	Protein Coding	P01344	61	GC11M014033	40.6197	https://www.genecards.org/cgi-bin/carddisp.pl?gene=IGF2
AKR1B1	Aldo-Keto Reductase Family 1 Member B	Protein Coding	P15121	59	GC07M134442	40.4525	https://www.genecards.org/cgi-bin/carddisp.pl?gene=AKR1B1
ADRB3	Adrenoceptor Beta 3	Protein Coding	P13945	56	GC08M037962	40.1135	https://www.genecards.org/cgi-bin/carddisp.pl?gene=ADRB3
IDDM6	Insulin Dependent Diabetes Mellitus 6	Genetic Locus		6	GC18U990019	40.0385	https://www.genecards.org/cgi-bin/carddisp.pl?gene=IDDM6
PRMT7	Protein Arginine Methyltransferase 7	Protein Coding	Q9NVM4	55	GC16P114043	39.83	https://www.genecards.org/cgi-bin/carddisp.pl?gene=PRMT7
ITPR3	Inositol 1,4,5-Trisphosphate Receptor Type 3	Protein Coding	Q14573	59	GC06P033620	39.824	https://www.genecards.org/cgi-bin/carddisp.pl?gene=ITPR3
IDDM17	Insulin Dependent Diabetes Mellitus 17	Genetic Locus		5	GC10U990068	39.7751	https://www.genecards.org/cgi-bin/carddisp.pl?gene=IDDM17
IDDM15	Insulin Dependent Diabetes Mellitus 15	Genetic Locus		5	GC06U990067	39.6705	https://www.genecards.org/cgi-bin/carddisp.pl?gene=IDDM15
HADH	Hydroxyacyl-CoA Dehydrogenase	Protein Coding	Q16836	60	GC04P107989	39.4733	https://www.genecards.org/cgi-bin/carddisp.pl?gene=HADH
IGFBP1	Insulin Like Growth Factor Binding Protein 1	Protein Coding	P08833	56	GC07P050731	39.4285	https://www.genecards.org/cgi-bin/carddisp.pl?gene=IGFBP1
IDDM8	Insulin Dependent Diabetes Mellitus 8	Genetic Locus		7	GC06U990066	39.4147	https://www.genecards.org/cgi-bin/carddisp.pl?gene=IDDM8
FOXA2	Forkhead Box A2	Protein Coding	Q9Y261	60	GC20M022581	39.3969	https://www.genecards.org/cgi-bin/carddisp.pl?gene=FOXA2
NIDDM2	Non Insulin Dependent Diabetes Mellitus 2	Genetic Locus		6	GC12U990063	39.3525	https://www.genecards.org/cgi-bin/carddisp.pl?gene=NIDDM2
FABP2	Fatty Acid Binding Protein 2	Protein Coding	P12104	54	GC04M119317	39.0817	https://www.genecards.org/cgi-bin/carddisp.pl?gene=FABP2
IDDM7	Insulin Dependent Diabetes Mellitus 7	Genetic Locus		5	GC02U990053	39.0389	https://www.genecards.org/cgi-bin/carddisp.pl?gene=IDDM7
IDDMX	Diabetes Mellitus, Insulin-Dependent, X-Linked, Susceptibility To	Genetic Locus		5	GC0XU990250	38.8376	https://www.genecards.org/cgi-bin/carddisp.pl?gene=IDDMX
PPARGC1A	PPARG Coactivator 1 Alpha	Protein Coding	Q9UBK2	60	GC04M023755	38.8341	https://www.genecards.org/cgi-bin/carddisp.pl?gene=PPARGC1A
IDDM3	Insulin Dependent Diabetes Mellitus 3	Genetic Locus		7	GC15U990027	38.7906	https://www.genecards.org/cgi-bin/carddisp.pl?gene=IDDM3
CETP	Cholesteryl Ester Transfer Protein	Protein Coding	P11597	60	GC16P056961	38.72	https://www.genecards.org/cgi-bin/carddisp.pl?gene=CETP
IFIH1	Interferon Induced With Helicase C Domain 1	Protein Coding	Q9BYX4	61	GC02M162267	38.5248	https://www.genecards.org/cgi-bin/carddisp.pl?gene=IFIH1
CDKN2A	Cyclin Dependent Kinase Inhibitor 2A	Protein Coding	Q8N726	64	GC09M021967	38.3263	https://www.genecards.org/cgi-bin/carddisp.pl?gene=CDKN2A
CCL2	C-C Motif Chemokine Ligand 2	Protein Coding	P13500	61	GC17P034255	38.2078	https://www.genecards.org/cgi-bin/carddisp.pl?gene=CCL2
ALMS1	ALMS1 Centrosome And Basal Body Associated Protein	Protein Coding	Q8TCU4	52	GC02P073385	38.1609	https://www.genecards.org/cgi-bin/carddisp.pl?gene=ALMS1
IL1RN	Interleukin 1 Receptor Antagonist	Protein Coding	P18510	63	GC02P151137	38.1525	https://www.genecards.org/cgi-bin/carddisp.pl?gene=IL1RN
IDDM13	Insulin Dependent Diabetes Mellitus 13	Genetic Locus		5	GC02U990055	38.1279	https://www.genecards.org/cgi-bin/carddisp.pl?gene=IDDM13
SOD1	Superoxide Dismutase 1	Protein Coding	P00441	66	GC21P031659	37.903	https://www.genecards.org/cgi-bin/carddisp.pl?gene=SOD1
SLC2A1	Solute Carrier Family 2 Member 1	Protein Coding	P11166	66	GC01M042925	37.8935	https://www.genecards.org/cgi-bin/carddisp.pl?gene=SLC2A1
IDDM18	Insulin Dependent Diabetes Mellitus 18	Genetic Locus		5	GC05U900019	37.7666	https://www.genecards.org/cgi-bin/carddisp.pl?gene=IDDM18
APOC3	Apolipoprotein C3	Protein Coding	P02656	58	GC11P116829	37.4307	https://www.genecards.org/cgi-bin/carddisp.pl?gene=APOC3
VDR	Vitamin D Receptor	Protein Coding	P11473	61	GC12M047841	37.3026	https://www.genecards.org/cgi-bin/carddisp.pl?gene=VDR
MT-ND1	Mitochondrially Encoded NADH:Ubiquinone Oxidoreductase Core Subunit 1	Protein Coding	P03886	46	GCMTP003309	37.1386	https://www.genecards.org/cgi-bin/carddisp.pl?gene=MT-ND1
SHBG	Sex Hormone Binding Globulin	Protein Coding	P04278	55	GC17P007613	36.9933	https://www.genecards.org/cgi-bin/carddisp.pl?gene=SHBG
ZMPSTE24	Zinc Metallopeptidase STE24	Protein Coding	O75844	54	GC01P040258	36.8815	https://www.genecards.org/cgi-bin/carddisp.pl?gene=ZMPSTE24
NAMPT	Nicotinamide Phosphoribosyltransferase	Protein Coding	P43490	60	GC07M106248	36.8507	https://www.genecards.org/cgi-bin/carddisp.pl?gene=NAMPT
CCR5	C-C Motif Chemokine Receptor 5	Protein Coding	P51681	60	GC03P063059	36.8212	https://www.genecards.org/cgi-bin/carddisp.pl?gene=CCR5
IDDM23	Diabetes Mellitus, Insulin-Dependent, 23	Genetic Locus		4	GC04U901034	36.7643	https://www.genecards.org/cgi-bin/carddisp.pl?gene=IDDM23
IDDM24	Diabetes Mellitus, Insulin-Dependent, 24	Genetic Locus		4	GC10U901219	36.7643	https://www.genecards.org/cgi-bin/carddisp.pl?gene=IDDM24
TRMT10A	TRNA Methyltransferase 10A	Protein Coding	Q8TBZ6	47	GC04M099546	36.55	https://www.genecards.org/cgi-bin/carddisp.pl?gene=TRMT10A
NCR1	Natural Cytotoxicity Triggering Receptor 1	Protein Coding	O76036	52	GC19P143557	36.3293	https://www.genecards.org/cgi-bin/carddisp.pl?gene=NCR1
MIR17	MicroRNA 17	RNA Gene		28	GC13P091350	36.3181	https://www.genecards.org/cgi-bin/carddisp.pl?gene=MIR17
MC4R	Melanocortin 4 Receptor	Protein Coding	P32245	59	GC18M060371	36.3032	https://www.genecards.org/cgi-bin/carddisp.pl?gene=MC4R
MIR155	MicroRNA 155	RNA Gene		30	GC21P025573	36.28	https://www.genecards.org/cgi-bin/carddisp.pl?gene=MIR155
AGTR1	Angiotensin II Receptor Type 1	Protein Coding	P30556	65	GC03P148697	36.2579	https://www.genecards.org/cgi-bin/carddisp.pl?gene=AGTR1
STAT1	Signal Transducer And Activator Of Transcription 1	Protein Coding	P42224	66	GC02M190908	36.1769	https://www.genecards.org/cgi-bin/carddisp.pl?gene=STAT1
MIR21	MicroRNA 21	RNA Gene		33	GC17P059841	36.0155	https://www.genecards.org/cgi-bin/carddisp.pl?gene=MIR21
MEN1	Menin 1	Protein Coding	O00255	58	GC11M064803	35.8637	https://www.genecards.org/cgi-bin/carddisp.pl?gene=MEN1
IGFBP3	Insulin Like Growth Factor Binding Protein 3	Protein Coding	P17936	59	GC07M045912	35.8387	https://www.genecards.org/cgi-bin/carddisp.pl?gene=IGFBP3
ABCA1	ATP Binding Cassette Subfamily A Member 1	Protein Coding	O95477	61	GC09M104781	35.8115	https://www.genecards.org/cgi-bin/carddisp.pl?gene=ABCA1
CAV1	Caveolin 1	Protein Coding	Q03135	61	GC07P116524	35.7522	https://www.genecards.org/cgi-bin/carddisp.pl?gene=CAV1
ICAM1	Intercellular Adhesion Molecule 1	Protein Coding	P05362	63	GC19P142230	35.6772	https://www.genecards.org/cgi-bin/carddisp.pl?gene=ICAM1
MIR206	MicroRNA 206	RNA Gene		29	GC06P052144	35.6207	https://www.genecards.org/cgi-bin/carddisp.pl?gene=MIR206
MIR657	MicroRNA 657	RNA Gene		22	GC17M081125	35.4466	https://www.genecards.org/cgi-bin/carddisp.pl?gene=MIR657
DCAF17	DDB1 And CUL4 Associated Factor 17	Protein Coding	Q5H9S7	51	GC02P171434	35.4049	https://www.genecards.org/cgi-bin/carddisp.pl?gene=DCAF17
TUG1	Taurine Up-Regulated 1	Protein Coding	A0A6I8PU40	33	GC22P030969	35.3706	https://www.genecards.org/cgi-bin/carddisp.pl?gene=TUG1
SLC17A5	Solute Carrier Family 17 Member 5	Protein Coding	Q9NRA2	58	GC06M073593	35.3697	https://www.genecards.org/cgi-bin/carddisp.pl?gene=SLC17A5
GLP1R	Glucagon Like Peptide 1 Receptor	Protein Coding	P43220	60	GC06P039048	35.1427	https://www.genecards.org/cgi-bin/carddisp.pl?gene=GLP1R
MNX1	Motor Neuron And Pancreas Homeobox 1	Protein Coding	P50219	54	GC07M156994	34.8712	https://www.genecards.org/cgi-bin/carddisp.pl?gene=MNX1
IGF2-AS	IGF2 Antisense RNA	RNA Gene	Q6U949	35	GC11P002140	34.715	https://www.genecards.org/cgi-bin/carddisp.pl?gene=IGF2-AS
GHR	Growth Hormone Receptor	Protein Coding	P10912	59	GC05P042429	34.3296	https://www.genecards.org/cgi-bin/carddisp.pl?gene=GHR
REN	Renin	Protein Coding	P00797	61	GC01M204154	33.9314	https://www.genecards.org/cgi-bin/carddisp.pl?gene=REN
TP53	Tumor Protein P53	Protein Coding	P04637	66	GC17M007661	33.8979	https://www.genecards.org/cgi-bin/carddisp.pl?gene=TP53
PPARA	Peroxisome Proliferator Activated Receptor Alpha	Protein Coding	Q07869	57	GC22P046150	33.7463	https://www.genecards.org/cgi-bin/carddisp.pl?gene=PPARA
BDNF-AS	BDNF Antisense RNA	RNA Gene		31	GC11P027466	33.7109	https://www.genecards.org/cgi-bin/carddisp.pl?gene=BDNF-AS
CELA2A	Chymotrypsin Like Elastase 2A	Protein Coding	P08217	56	GC01P015456	33.71	https://www.genecards.org/cgi-bin/carddisp.pl?gene=CELA2A
PCSK9	Proprotein Convertase Subtilisin/Kexin Type 9	Protein Coding	Q8NBP7	63	GC01P055039	33.6012	https://www.genecards.org/cgi-bin/carddisp.pl?gene=PCSK9
CIDEC	Cell Death Inducing DFFA Like Effector C	Protein Coding	Q96AQ7	52	GC03M009866	33.2081	https://www.genecards.org/cgi-bin/carddisp.pl?gene=CIDEC
IGF1R	Insulin Like Growth Factor 1 Receptor	Protein Coding	P08069	68	GC15P098648	33.1683	https://www.genecards.org/cgi-bin/carddisp.pl?gene=IGF1R
PTEN	Phosphatase And Tensin Homolog	Protein Coding	P60484	65	GC10P120068	32.9896	https://www.genecards.org/cgi-bin/carddisp.pl?gene=PTEN
TSHR	Thyroid Stimulating Hormone Receptor	Protein Coding	P16473	61	GC14P080954	32.9341	https://www.genecards.org/cgi-bin/carddisp.pl?gene=TSHR
MIR145	MicroRNA 145	RNA Gene		32	GC05P149430	32.8616	https://www.genecards.org/cgi-bin/carddisp.pl?gene=MIR145
GH1	Growth Hormone 1	Protein Coding	P01241	56	GC17M063917	32.3182	https://www.genecards.org/cgi-bin/carddisp.pl?gene=GH1
IFNG	Interferon Gamma	Protein Coding	P01579	63	GC12M068154	32.2467	https://www.genecards.org/cgi-bin/carddisp.pl?gene=IFNG
NAGLU	N-Acetyl-Alpha-Glucosaminidase	Protein Coding	P54802	58	GC17P144465	32.199	https://www.genecards.org/cgi-bin/carddisp.pl?gene=NAGLU
MIR34A	MicroRNA 34a	RNA Gene		30	GC01M009151	32.1732	https://www.genecards.org/cgi-bin/carddisp.pl?gene=MIR34A
EDN1	Endothelin 1	Protein Coding	P05305	61	GC06P012696	32.1706	https://www.genecards.org/cgi-bin/carddisp.pl?gene=EDN1
UMOD	Uromodulin	Protein Coding	P07911	56	GC16M047825	32.166	https://www.genecards.org/cgi-bin/carddisp.pl?gene=UMOD
NPHS1	NPHS1 Adhesion Molecule, Nephrin	Protein Coding	O60500	60	GC19M035825	32.1121	https://www.genecards.org/cgi-bin/carddisp.pl?gene=NPHS1
CDKN2B	Cyclin Dependent Kinase Inhibitor 2B	Protein Coding	P42772	59	GC09M022002	31.903	https://www.genecards.org/cgi-bin/carddisp.pl?gene=CDKN2B
MMP9	Matrix Metallopeptidase 9	Protein Coding	P14780	66	GC20P046008	31.7603	https://www.genecards.org/cgi-bin/carddisp.pl?gene=MMP9
CXCL8	C-X-C Motif Chemokine Ligand 8	Protein Coding	P10145	56	GC04P073740	31.7533	https://www.genecards.org/cgi-bin/carddisp.pl?gene=CXCL8
SST	Somatostatin	Protein Coding	P61278	54	GC03M187668	31.7254	https://www.genecards.org/cgi-bin/carddisp.pl?gene=SST
NLRP3	NLR Family Pyrin Domain Containing 3	Protein Coding	Q96P20	62	GC01P247583	31.6878	https://www.genecards.org/cgi-bin/carddisp.pl?gene=NLRP3
LDLR	Low Density Lipoprotein Receptor	Protein Coding	P01130	64	GC19P142248	31.5865	https://www.genecards.org/cgi-bin/carddisp.pl?gene=LDLR
IL18	Interleukin 18	Protein Coding	Q14116	57	GC11M112143	31.561	https://www.genecards.org/cgi-bin/carddisp.pl?gene=IL18
NPPA	Natriuretic Peptide A	Protein Coding	P01160	57	GC01M020958	31.3183	https://www.genecards.org/cgi-bin/carddisp.pl?gene=NPPA
LEPQTL1	Leptin, Serum Levels Of	Genetic Locus		11	GC02U903086	31.1115	https://www.genecards.org/cgi-bin/carddisp.pl?gene=LEPQTL1
PGF	Placental Growth Factor	Protein Coding	P49763	56	GC14M074941	31.0726	https://www.genecards.org/cgi-bin/carddisp.pl?gene=PGF
TAB2	TGF-Beta Activated Kinase 1 (MAP3K7) Binding Protein 2	Protein Coding	Q9NYJ8	61	GC06P174728	31.0719	https://www.genecards.org/cgi-bin/carddisp.pl?gene=TAB2
ADIPOR1	Adiponectin Receptor 1	Protein Coding	Q96A54	56	GC01M202940	31.011	https://www.genecards.org/cgi-bin/carddisp.pl?gene=ADIPOR1
SLC5A2	Solute Carrier Family 5 Member 2	Protein Coding	P31639	60	GC16P113226	30.9932	https://www.genecards.org/cgi-bin/carddisp.pl?gene=SLC5A2
MIR140	MicroRNA 140	RNA Gene		32	GC16P114132	30.8292	https://www.genecards.org/cgi-bin/carddisp.pl?gene=MIR140
AKT1	AKT Serine/Threonine Kinase 1	Protein Coding	P31749	66	GC14M104769	30.8091	https://www.genecards.org/cgi-bin/carddisp.pl?gene=AKT1
CFTR	CF Transmembrane Conductance Regulator	Protein Coding	P13569	66	GC07P117287	30.8079	https://www.genecards.org/cgi-bin/carddisp.pl?gene=CFTR
SOD2-OT1	SOD2 Overlapping Transcript 1	RNA Gene		20	GC06M159772	30.7459	https://www.genecards.org/cgi-bin/carddisp.pl?gene=SOD2-OT1
GCKR	Glucokinase Regulator	Protein Coding	Q14397	52	GC02P027496	30.6382	https://www.genecards.org/cgi-bin/carddisp.pl?gene=GCKR
HAMP	Hepcidin Antimicrobial Peptide	Protein Coding	P81172	56	GC19P142820	30.4978	https://www.genecards.org/cgi-bin/carddisp.pl?gene=HAMP
IL4	Interleukin 4	Protein Coding	P05112	59	GC05P132673	30.3889	https://www.genecards.org/cgi-bin/carddisp.pl?gene=IL4
F2	Coagulation Factor II, Thrombin	Protein Coding	P00734	63	GC11P048666	30.3584	https://www.genecards.org/cgi-bin/carddisp.pl?gene=F2
BDNF	Brain Derived Neurotrophic Factor	Protein Coding	P23560	63	GC11M027654	30.3293	https://www.genecards.org/cgi-bin/carddisp.pl?gene=BDNF
NPPB	Natriuretic Peptide B	Protein Coding	P16860	56	GC01M020959	30.2993	https://www.genecards.org/cgi-bin/carddisp.pl?gene=NPPB
POMC	Proopiomelanocortin	Protein Coding	P01189	61	GC02M025160	30.2207	https://www.genecards.org/cgi-bin/carddisp.pl?gene=POMC
HP	Haptoglobin	Protein Coding	P00738	59	GC16P114216	30.0605	https://www.genecards.org/cgi-bin/carddisp.pl?gene=HP
APOA5	Apolipoprotein A5	Protein Coding	Q6Q788	56	GC11M116789	30.0304	https://www.genecards.org/cgi-bin/carddisp.pl?gene=APOA5
ITGAM	Integrin Subunit Alpha M	Protein Coding	P11215	62	GC16P113208	29.993	https://www.genecards.org/cgi-bin/carddisp.pl?gene=ITGAM
CTNNB1	Catenin Beta 1	Protein Coding	P35222	66	GC03P041194	29.9055	https://www.genecards.org/cgi-bin/carddisp.pl?gene=CTNNB1
CDKN1C	Cyclin Dependent Kinase Inhibitor 1C	Protein Coding	P49918	59	GC11M014056	29.8579	https://www.genecards.org/cgi-bin/carddisp.pl?gene=CDKN1C
PRKAG2	Protein Kinase AMP-Activated Non-Catalytic Subunit Gamma 2	Protein Coding	Q9UGJ0	63	GC07M151556	29.7566	https://www.genecards.org/cgi-bin/carddisp.pl?gene=PRKAG2
PLA2G6	Phospholipase A2 Group VI	Protein Coding	O60733	61	GC22M085492	29.6378	https://www.genecards.org/cgi-bin/carddisp.pl?gene=PLA2G6
MTOR	Mechanistic Target Of Rapamycin Kinase	Protein Coding	P42345	69	GC01M011106	29.5587	https://www.genecards.org/cgi-bin/carddisp.pl?gene=MTOR
C3	Complement C3	Protein Coding	P01024	62	GC19M006677	29.5198	https://www.genecards.org/cgi-bin/carddisp.pl?gene=C3
VCAM1	Vascular Cell Adhesion Molecule 1	Protein Coding	P19320	59	GC01P100719	29.4693	https://www.genecards.org/cgi-bin/carddisp.pl?gene=VCAM1
MIR30E	MicroRNA 30e	RNA Gene		31	GC01P040754	29.3462	https://www.genecards.org/cgi-bin/carddisp.pl?gene=MIR30E
F5	Coagulation Factor V	Protein Coding	P12259	60	GC01M169511	29.2671	https://www.genecards.org/cgi-bin/carddisp.pl?gene=F5
YIPF5	Yip1 Domain Family Member 5	Protein Coding	Q969M3	50	GC05M144158	29.2652	https://www.genecards.org/cgi-bin/carddisp.pl?gene=YIPF5
POLD1	DNA Polymerase Delta 1, Catalytic Subunit	Protein Coding	P28340	60	GC19P143352	29.2562	https://www.genecards.org/cgi-bin/carddisp.pl?gene=POLD1
DUT	Deoxyuridine Triphosphatase	Protein Coding	P33316	56	GC15P048331	29.252	https://www.genecards.org/cgi-bin/carddisp.pl?gene=DUT
GPT	Glutamic--Pyruvic Transaminase	Protein Coding	P24298	55	GC08P144502	29.2287	https://www.genecards.org/cgi-bin/carddisp.pl?gene=GPT
PRL	Prolactin	Protein Coding	P01236	56	GC06M022287	29.1899	https://www.genecards.org/cgi-bin/carddisp.pl?gene=PRL
LCAT	Lecithin-Cholesterol Acyltransferase	Protein Coding	P04180	60	GC16M067939	29.072	https://www.genecards.org/cgi-bin/carddisp.pl?gene=LCAT
CNOT1	CCR4-NOT Transcription Complex Subunit 1	Protein Coding	A5YKK6	53	GC16M058519	29.0701	https://www.genecards.org/cgi-bin/carddisp.pl?gene=CNOT1
SELE	Selectin E	Protein Coding	P16581	57	GC01M169722	28.9789	https://www.genecards.org/cgi-bin/carddisp.pl?gene=SELE
MT-TK	Mitochondrially Encoded TRNA-Lys (AAA/G)	RNA Gene		22	GCMTP008297	28.9329	https://www.genecards.org/cgi-bin/carddisp.pl?gene=MT-TK
HMOX1	Heme Oxygenase 1	Protein Coding	P09601	65	GC22P035380	28.9251	https://www.genecards.org/cgi-bin/carddisp.pl?gene=HMOX1
LRBA	LPS Responsive Beige-Like Anchor Protein	Protein Coding	P50851	52	GC04M150264	28.8665	https://www.genecards.org/cgi-bin/carddisp.pl?gene=LRBA
TLR4	Toll Like Receptor 4	Protein Coding	O00206	64	GC09P117704	28.6231	https://www.genecards.org/cgi-bin/carddisp.pl?gene=TLR4
NOS2	Nitric Oxide Synthase 2	Protein Coding	P35228	62	GC17M027756	28.499	https://www.genecards.org/cgi-bin/carddisp.pl?gene=NOS2
APOC2	Apolipoprotein C2	Protein Coding	P02655	57	GC19P143136	28.4738	https://www.genecards.org/cgi-bin/carddisp.pl?gene=APOC2
AHSG	Alpha 2-HS Glycoprotein	Protein Coding	P02765	57	GC03P186696	28.3713	https://www.genecards.org/cgi-bin/carddisp.pl?gene=AHSG
SLC12A3	Solute Carrier Family 12 Member 3	Protein Coding	P55017	60	GC16P056865	28.2653	https://www.genecards.org/cgi-bin/carddisp.pl?gene=SLC12A3
TTR	Transthyretin	Protein Coding	P02766	61	GC18P031557	28.2407	https://www.genecards.org/cgi-bin/carddisp.pl?gene=TTR
VWF	Von Willebrand Factor	Protein Coding	P04275	61	GC12M034378	28.2042	https://www.genecards.org/cgi-bin/carddisp.pl?gene=VWF
BGLAP	Bone Gamma-Carboxyglutamate Protein	Protein Coding	P02818	53	GC01P156242	28.1809	https://www.genecards.org/cgi-bin/carddisp.pl?gene=BGLAP
PCSK1	Proprotein Convertase Subtilisin/Kexin Type 1	Protein Coding	P29120	63	GC05M096391	28.126	https://www.genecards.org/cgi-bin/carddisp.pl?gene=PCSK1
MIR192	MicroRNA 192	RNA Gene		30	GC11M064891	27.9913	https://www.genecards.org/cgi-bin/carddisp.pl?gene=MIR192
PARK7	Parkinsonism Associated Deglycase	Protein Coding	Q99497	60	GC01P068004	27.9103	https://www.genecards.org/cgi-bin/carddisp.pl?gene=PARK7
HBA1	Hemoglobin Subunit Alpha 1	Protein Coding	P69905	56	GC16P112211	27.889	https://www.genecards.org/cgi-bin/carddisp.pl?gene=HBA1
CYP19A1	Cytochrome P450 Family 19 Subfamily A Member 1	Protein Coding	P11511	61	GC15M051208	27.7273	https://www.genecards.org/cgi-bin/carddisp.pl?gene=CYP19A1
ESR1	Estrogen Receptor 1	Protein Coding	P03372	67	GC06P151656	27.654	https://www.genecards.org/cgi-bin/carddisp.pl?gene=ESR1
EIF2S3	Eukaryotic Translation Initiation Factor 2 Subunit Gamma	Protein Coding	P41091	58	GC0XP024054	27.6438	https://www.genecards.org/cgi-bin/carddisp.pl?gene=EIF2S3
PAPPA	Pappalysin 1	Protein Coding	Q13219	56	GC09P149287	27.6109	https://www.genecards.org/cgi-bin/carddisp.pl?gene=PAPPA
CD36	CD36 Molecule (CD36 Blood Group)	Protein Coding	P16671	63	GC07P080369	27.5917	https://www.genecards.org/cgi-bin/carddisp.pl?gene=CD36
GNAS	GNAS Complex Locus	Protein Coding	P84996	63	GC20P058839	27.526	https://www.genecards.org/cgi-bin/carddisp.pl?gene=GNAS
HSD11B2	Hydroxysteroid 11-Beta Dehydrogenase 2	Protein Coding	P80365	59	GC16P113987	27.4729	https://www.genecards.org/cgi-bin/carddisp.pl?gene=HSD11B2
NOTCH2	Notch Receptor 2	Protein Coding	Q04721	65	GC01M119911	27.4391	https://www.genecards.org/cgi-bin/carddisp.pl?gene=NOTCH2
G6PC1	Glucose-6-Phosphatase Catalytic Subunit 1	Protein Coding	P35575	57	GC17P145863	27.4192	https://www.genecards.org/cgi-bin/carddisp.pl?gene=G6PC1
ADRB2	Adrenoceptor Beta 2	Protein Coding	P07550	62	GC05P157205	27.3773	https://www.genecards.org/cgi-bin/carddisp.pl?gene=ADRB2
MIAT	Myocardial Infarction Associated Transcript	RNA Gene		33	GC22P026646	27.1713	https://www.genecards.org/cgi-bin/carddisp.pl?gene=MIAT
EIF2B1	Eukaryotic Translation Initiation Factor 2B Subunit Alpha	Protein Coding	Q14232	56	GC12M123620	27.0458	https://www.genecards.org/cgi-bin/carddisp.pl?gene=EIF2B1
JAZF1	JAZF Zinc Finger 1	Protein Coding	Q86VZ6	49	GC07M027830	27.0248	https://www.genecards.org/cgi-bin/carddisp.pl?gene=JAZF1
TF	Transferrin	Protein Coding	P02787	64	GC03P142020	26.9596	https://www.genecards.org/cgi-bin/carddisp.pl?gene=TF
CST3	Cystatin C	Protein Coding	P01034	56	GC20M024169	26.9376	https://www.genecards.org/cgi-bin/carddisp.pl?gene=CST3
IDE	Insulin Degrading Enzyme	Protein Coding	P14735	61	GC10M092451	26.9295	https://www.genecards.org/cgi-bin/carddisp.pl?gene=IDE
NPY	Neuropeptide Y	Protein Coding	P01303	57	GC07P024647	26.8945	https://www.genecards.org/cgi-bin/carddisp.pl?gene=NPY
LTA	Lymphotoxin Alpha	Protein Coding	P01374	55	GC06P173078	26.8481	https://www.genecards.org/cgi-bin/carddisp.pl?gene=LTA
MANF	Mesencephalic Astrocyte Derived Neurotrophic Factor	Protein Coding	P55145	54	GC03P051385	26.8079	https://www.genecards.org/cgi-bin/carddisp.pl?gene=MANF
MIR26B	MicroRNA 26b	RNA Gene		31	GC02P218402	26.7958	https://www.genecards.org/cgi-bin/carddisp.pl?gene=MIR26B
FGF21	Fibroblast Growth Factor 21	Protein Coding	Q9NSA1	52	GC19P143268	26.6343	https://www.genecards.org/cgi-bin/carddisp.pl?gene=FGF21
TNFRSF11B	TNF Receptor Superfamily Member 11b	Protein Coding	O00300	60	GC08M118923	26.6322	https://www.genecards.org/cgi-bin/carddisp.pl?gene=TNFRSF11B
SIRT1	Sirtuin 1	Protein Coding	Q96EB6	62	GC10P067884	26.6285	https://www.genecards.org/cgi-bin/carddisp.pl?gene=SIRT1
CBS	Cystathionine Beta-Synthase	Protein Coding	P35520	64	GC21M043053	26.5624	https://www.genecards.org/cgi-bin/carddisp.pl?gene=CBS
ICA1	Islet Cell Autoantigen 1	Protein Coding	Q05084	53	GC07M009802	26.5611	https://www.genecards.org/cgi-bin/carddisp.pl?gene=ICA1
AOC3	Amine Oxidase Copper Containing 3	Protein Coding	Q16853	58	GC17P042851	26.4852	https://www.genecards.org/cgi-bin/carddisp.pl?gene=AOC3
UCP3	Uncoupling Protein 3	Protein Coding	P55916	54	GC11M074000	26.4784	https://www.genecards.org/cgi-bin/carddisp.pl?gene=UCP3
UCP1	Uncoupling Protein 1	Protein Coding	P25874	56	GC04M140559	26.3698	https://www.genecards.org/cgi-bin/carddisp.pl?gene=UCP1
CFB	Complement Factor B	Protein Coding	P00751	60	GC06P031945	26.242	https://www.genecards.org/cgi-bin/carddisp.pl?gene=CFB
PLAT	Plasminogen Activator, Tissue Type	Protein Coding	P00750	62	GC08M042174	26.1945	https://www.genecards.org/cgi-bin/carddisp.pl?gene=PLAT
CAVIN1	Caveolae Associated Protein 1	Protein Coding	Q6NZI2	54	GC17M093442	26.11	https://www.genecards.org/cgi-bin/carddisp.pl?gene=CAVIN1
NIDDM3	Noninsulin-Dependent Diabetes Mellitus 3	Genetic Locus		5	GC20U990048	26.1009	https://www.genecards.org/cgi-bin/carddisp.pl?gene=NIDDM3
LPA	Lipoprotein(A)	Protein Coding	P08519	55	GC06M160531	25.8303	https://www.genecards.org/cgi-bin/carddisp.pl?gene=LPA
RRAD	RRAD, Ras Related Glycolysis Inhibitor And Calcium Channel Regulator	Protein Coding	P55042	49	GC16M067703	25.7269	https://www.genecards.org/cgi-bin/carddisp.pl?gene=RRAD
CPE	Carboxypeptidase E	Protein Coding	P16870	60	GC04P165361	25.7171	https://www.genecards.org/cgi-bin/carddisp.pl?gene=CPE
G6PC2	Glucose-6-Phosphatase Catalytic Subunit 2	Protein Coding	Q9NQR9	49	GC02P168901	25.7089	https://www.genecards.org/cgi-bin/carddisp.pl?gene=G6PC2
IL2	Interleukin 2	Protein Coding	P60568	59	GC04M122451	25.6298	https://www.genecards.org/cgi-bin/carddisp.pl?gene=IL2
CASR	Calcium Sensing Receptor	Protein Coding	P41180	64	GC03P122183	25.6273	https://www.genecards.org/cgi-bin/carddisp.pl?gene=CASR
IL17A	Interleukin 17A	Protein Coding	Q16552	56	GC06P052186	25.6035	https://www.genecards.org/cgi-bin/carddisp.pl?gene=IL17A
THBD	Thrombomodulin	Protein Coding	P07204	59	GC20M023026	25.5964	https://www.genecards.org/cgi-bin/carddisp.pl?gene=THBD
FABP4	Fatty Acid Binding Protein 4	Protein Coding	P15090	56	GC08M081478	25.4649	https://www.genecards.org/cgi-bin/carddisp.pl?gene=FABP4
ACADS	Acyl-CoA Dehydrogenase Short Chain	Protein Coding	P16219	59	GC12P137479	25.4609	https://www.genecards.org/cgi-bin/carddisp.pl?gene=ACADS
GGT1	Gamma-Glutamyltransferase 1	Protein Coding	P19440	63	GC22P024583	25.4593	https://www.genecards.org/cgi-bin/carddisp.pl?gene=GGT1
HIF1A	Hypoxia Inducible Factor 1 Subunit Alpha	Protein Coding	Q16665	61	GC14P061695	25.4279	https://www.genecards.org/cgi-bin/carddisp.pl?gene=HIF1A
ANGPTL8	Angiopoietin Like 8	Protein Coding	Q6UXH0	45	GC19P142257	25.4176	https://www.genecards.org/cgi-bin/carddisp.pl?gene=ANGPTL8
LRP5	LDL Receptor Related Protein 5	Protein Coding	O75197	62	GC11P068298	25.3995	https://www.genecards.org/cgi-bin/carddisp.pl?gene=LRP5
BMP6	Bone Morphogenetic Protein 6	Protein Coding	P22004	57	GC06P007726	25.2972	https://www.genecards.org/cgi-bin/carddisp.pl?gene=BMP6
PIK3CA	Phosphatidylinositol-4,5-Bisphosphate 3-Kinase Catalytic Subunit Alpha	Protein Coding	P42336	66	GC03P179148	25.2074	https://www.genecards.org/cgi-bin/carddisp.pl?gene=PIK3CA
COG2	Component Of Oligomeric Golgi Complex 2	Protein Coding	Q14746	51	GC01P230642	25.155	https://www.genecards.org/cgi-bin/carddisp.pl?gene=COG2
DYRK1B	Dual Specificity Tyrosine Phosphorylation Regulated Kinase 1B	Protein Coding	Q9Y463	58	GC19M039825	25.1343	https://www.genecards.org/cgi-bin/carddisp.pl?gene=DYRK1B
TERT	Telomerase Reverse Transcriptase	Protein Coding	O14746	64	GC05M001253	25.0776	https://www.genecards.org/cgi-bin/carddisp.pl?gene=TERT
MMP2	Matrix Metallopeptidase 2	Protein Coding	P08253	66	GC16P113682	25.0652	https://www.genecards.org/cgi-bin/carddisp.pl?gene=MMP2
HSPD1	Heat Shock Protein Family D (Hsp60) Member 1	Protein Coding	P10809	61	GC02M197486	24.9874	https://www.genecards.org/cgi-bin/carddisp.pl?gene=HSPD1
ATM	ATM Serine/Threonine Kinase	Protein Coding	Q13315	66	GC11P108223	24.9118	https://www.genecards.org/cgi-bin/carddisp.pl?gene=ATM
SCARB1	Scavenger Receptor Class B Member 1	Protein Coding	Q8WTV0	60	GC12M124776	24.8326	https://www.genecards.org/cgi-bin/carddisp.pl?gene=SCARB1
PCK1	Phosphoenolpyruvate Carboxykinase 1	Protein Coding	P35558	60	GC20P057561	24.778	https://www.genecards.org/cgi-bin/carddisp.pl?gene=PCK1
DOCK8	Dedicator Of Cytokinesis 8	Protein Coding	Q8NF50	59	GC09P000322	24.7268	https://www.genecards.org/cgi-bin/carddisp.pl?gene=DOCK8
HMGCR	3-Hydroxy-3-Methylglutaryl-CoA Reductase	Protein Coding	P04035	61	GC05P075336	24.6801	https://www.genecards.org/cgi-bin/carddisp.pl?gene=HMGCR
PMM2	Phosphomannomutase 2	Protein Coding	O15305	59	GC16P008788	24.6717	https://www.genecards.org/cgi-bin/carddisp.pl?gene=PMM2
PGM1	Phosphoglucomutase 1	Protein Coding	P36871	60	GC01P063593	24.6165	https://www.genecards.org/cgi-bin/carddisp.pl?gene=PGM1
NR3C1	Nuclear Receptor Subfamily 3 Group C Member 1	Protein Coding	P04150	62	GC05M143277	24.6161	https://www.genecards.org/cgi-bin/carddisp.pl?gene=NR3C1
GNAS-AS1	GNAS Antisense RNA 1	RNA Gene		30	GC20M058811	24.4741	https://www.genecards.org/cgi-bin/carddisp.pl?gene=GNAS-AS1
ACP1	Acid Phosphatase 1	Protein Coding	P24666	56	GC02P001141	24.4572	https://www.genecards.org/cgi-bin/carddisp.pl?gene=ACP1
FBN1	Fibrillin 1	Protein Coding	P35555	60	GC15M048408	24.4434	https://www.genecards.org/cgi-bin/carddisp.pl?gene=FBN1
PLA2G7	Phospholipase A2 Group VII	Protein Coding	Q13093	63	GC06M046704	24.4358	https://www.genecards.org/cgi-bin/carddisp.pl?gene=PLA2G7
MIR146A	MicroRNA 146a	RNA Gene		30	GC05P160485	24.4303	https://www.genecards.org/cgi-bin/carddisp.pl?gene=MIR146A
HSD11B1	Hydroxysteroid 11-Beta Dehydrogenase 1	Protein Coding	P28845	63	GC01P209686	24.4179	https://www.genecards.org/cgi-bin/carddisp.pl?gene=HSD11B1
SCARB2	Scavenger Receptor Class B Member 2	Protein Coding	Q14108	58	GC04M076158	24.3859	https://www.genecards.org/cgi-bin/carddisp.pl?gene=SCARB2
HLA-B	Major Histocompatibility Complex, Class I, B	Protein Coding	P01889	59	GC06M103303	24.2535	https://www.genecards.org/cgi-bin/carddisp.pl?gene=HLA-B
MT-TL2	Mitochondrially Encoded TRNA-Leu (CUN) 2	RNA Gene		22	GCMTP012268	24.2177	https://www.genecards.org/cgi-bin/carddisp.pl?gene=MT-TL2
GIP	Gastric Inhibitory Polypeptide	Protein Coding	P09681	49	GC17M048958	24.1607	https://www.genecards.org/cgi-bin/carddisp.pl?gene=GIP
MIR375	MicroRNA 375	RNA Gene		29	GC02M219001	24.1443	https://www.genecards.org/cgi-bin/carddisp.pl?gene=MIR375
CACNA1D	Calcium Voltage-Gated Channel Subunit Alpha1 D	Protein Coding	Q01668	60	GC03P053328	24.1375	https://www.genecards.org/cgi-bin/carddisp.pl?gene=CACNA1D
LCN2	Lipocalin 2	Protein Coding	P80188	58	GC09P128149	24.1047	https://www.genecards.org/cgi-bin/carddisp.pl?gene=LCN2
PAX2	Paired Box 2	Protein Coding	Q02962	59	GC10P100735	23.9776	https://www.genecards.org/cgi-bin/carddisp.pl?gene=PAX2
SREBF1	Sterol Regulatory Element Binding Transcription Factor 1	Protein Coding	P36956	61	GC17M017810	23.9744	https://www.genecards.org/cgi-bin/carddisp.pl?gene=SREBF1
CAMK1D	Calcium/Calmodulin Dependent Protein Kinase ID	Protein Coding	Q8IU85	53	GC10P012349	23.9442	https://www.genecards.org/cgi-bin/carddisp.pl?gene=CAMK1D
IL1A	Interleukin 1 Alpha	Protein Coding	P01583	58	GC02M112773	23.9064	https://www.genecards.org/cgi-bin/carddisp.pl?gene=IL1A
FOS	Fos Proto-Oncogene, AP-1 Transcription Factor Subunit	Protein Coding	P01100	64	GC14P075278	23.8835	https://www.genecards.org/cgi-bin/carddisp.pl?gene=FOS
MYH9	Myosin Heavy Chain 9	Protein Coding	P35579	60	GC22M036281	23.8632	https://www.genecards.org/cgi-bin/carddisp.pl?gene=MYH9
GYS1	Glycogen Synthase 1	Protein Coding	P13807	62	GC19M105253	23.8512	https://www.genecards.org/cgi-bin/carddisp.pl?gene=GYS1
ACE2	Angiotensin Converting Enzyme 2	Protein Coding	Q9BYF1	62	GC0XM015494	23.8337	https://www.genecards.org/cgi-bin/carddisp.pl?gene=ACE2
CYP27B1	Cytochrome P450 Family 27 Subfamily B Member 1	Protein Coding	O15528	59	GC12M060216	23.8255	https://www.genecards.org/cgi-bin/carddisp.pl?gene=CYP27B1
IGFBP2	Insulin Like Growth Factor Binding Protein 2	Protein Coding	P18065	56	GC02P216632	23.7942	https://www.genecards.org/cgi-bin/carddisp.pl?gene=IGFBP2
RARRES2	Retinoic Acid Receptor Responder 2	Protein Coding	Q99969	51	GC07M150333	23.7875	https://www.genecards.org/cgi-bin/carddisp.pl?gene=RARRES2
CDC123	Cell Division Cycle 123	Protein Coding	O75794	49	GC10P012195	23.7828	https://www.genecards.org/cgi-bin/carddisp.pl?gene=CDC123
HLA-A	Major Histocompatibility Complex, Class I, A	Protein Coding	P04439	59	GC06P173041	23.7615	https://www.genecards.org/cgi-bin/carddisp.pl?gene=HLA-A
APLN	Apelin	Protein Coding	Q9ULZ1	49	GC0XM129645	23.7573	https://www.genecards.org/cgi-bin/carddisp.pl?gene=APLN
G6PD	Glucose-6-Phosphate Dehydrogenase	Protein Coding	P11413	63	GC0XM154618	23.7396	https://www.genecards.org/cgi-bin/carddisp.pl?gene=G6PD
FGF2	Fibroblast Growth Factor 2	Protein Coding	P09038	59	GC04P122826	23.7309	https://www.genecards.org/cgi-bin/carddisp.pl?gene=FGF2
CYP21A2	Cytochrome P450 Family 21 Subfamily A Member 2	Protein Coding	P08686	56	GC06P173102	23.7199	https://www.genecards.org/cgi-bin/carddisp.pl?gene=CYP21A2
MT-TP	Mitochondrially Encoded TRNA-Pro (CCN)	RNA Gene		20	GCMTM015957	23.6894	https://www.genecards.org/cgi-bin/carddisp.pl?gene=MT-TP
MIR197	MicroRNA 197	RNA Gene		28	GC01P109598	23.6796	https://www.genecards.org/cgi-bin/carddisp.pl?gene=MIR197
ANXA5	Annexin A5	Protein Coding	P08758	60	GC04M121667	23.6639	https://www.genecards.org/cgi-bin/carddisp.pl?gene=ANXA5
BMP2	Bone Morphogenetic Protein 2	Protein Coding	P12643	59	GC20P006767	23.6621	https://www.genecards.org/cgi-bin/carddisp.pl?gene=BMP2
ADAMTS9	ADAM Metallopeptidase With Thrombospondin Type 1 Motif 9	Protein Coding	Q9P2N4	52	GC03M064501	23.6099	https://www.genecards.org/cgi-bin/carddisp.pl?gene=ADAMTS9
EXT2	Exostosin Glycosyltransferase 2	Protein Coding	Q93063	58	GC11P044095	23.467	https://www.genecards.org/cgi-bin/carddisp.pl?gene=EXT2
FNDC5	Fibronectin Type III Domain Containing 5	Protein Coding	Q8NAU1	47	GC01M034506	23.4496	https://www.genecards.org/cgi-bin/carddisp.pl?gene=FNDC5
NFKB1	Nuclear Factor Kappa B Subunit 1	Protein Coding	P19838	66	GC04P102501	23.3939	https://www.genecards.org/cgi-bin/carddisp.pl?gene=NFKB1
MPO	Myeloperoxidase	Protein Coding	P05164	66	GC17M058269	23.3932	https://www.genecards.org/cgi-bin/carddisp.pl?gene=MPO
OXT	Oxytocin/Neurophysin I Prepropeptide	Protein Coding	P01178	50	GC20P010170	23.3636	https://www.genecards.org/cgi-bin/carddisp.pl?gene=OXT
MFN2	Mitofusin 2	Protein Coding	O95140	61	GC01P011980	23.309	https://www.genecards.org/cgi-bin/carddisp.pl?gene=MFN2
BAIAP2L1	BAR/IMD Domain Containing Adaptor Protein 2 Like 1	Protein Coding	Q9UHR4	50	GC07M098319	23.1199	https://www.genecards.org/cgi-bin/carddisp.pl?gene=BAIAP2L1
XDH	Xanthine Dehydrogenase	Protein Coding	P47989	60	GC02M031334	23.0889	https://www.genecards.org/cgi-bin/carddisp.pl?gene=XDH
HKDC1	Hexokinase Domain Containing 1	Protein Coding	Q2TB90	54	GC10P069220	23.067	https://www.genecards.org/cgi-bin/carddisp.pl?gene=HKDC1
KMT2D	Lysine Methyltransferase 2D	Protein Coding	O14686	57	GC12M049018	23.062	https://www.genecards.org/cgi-bin/carddisp.pl?gene=KMT2D
MIR216A	MicroRNA 216a	RNA Gene		28	GC02M055988	23.0551	https://www.genecards.org/cgi-bin/carddisp.pl?gene=MIR216A
DLK1	Delta Like Non-Canonical Notch Ligand 1	Protein Coding	P80370	59	GC14P119322	22.9993	https://www.genecards.org/cgi-bin/carddisp.pl?gene=DLK1
CEBPA	CCAAT Enhancer Binding Protein Alpha	Protein Coding	P49715	60	GC19M033299	22.9982	https://www.genecards.org/cgi-bin/carddisp.pl?gene=CEBPA
PTPRN2	Protein Tyrosine Phosphatase Receptor Type N2	Protein Coding	Q92932	57	GC07M157539	22.9946	https://www.genecards.org/cgi-bin/carddisp.pl?gene=PTPRN2
ENG	Endoglin	Protein Coding	P17813	60	GC09M131239	22.9645	https://www.genecards.org/cgi-bin/carddisp.pl?gene=ENG
MAPK1	Mitogen-Activated Protein Kinase 1	Protein Coding	P28482	66	GC22M021759	22.9554	https://www.genecards.org/cgi-bin/carddisp.pl?gene=MAPK1
B2M	Beta-2-Microglobulin	Protein Coding	P61769	63	GC15P044711	22.945	https://www.genecards.org/cgi-bin/carddisp.pl?gene=B2M
SLC30A10	Solute Carrier Family 30 Member 10	Protein Coding	Q6XR72	54	GC01M219685	22.9437	https://www.genecards.org/cgi-bin/carddisp.pl?gene=SLC30A10
CCL5	C-C Motif Chemokine Ligand 5	Protein Coding	P13501	56	GC17M035871	22.9239	https://www.genecards.org/cgi-bin/carddisp.pl?gene=CCL5
ALDH2	Aldehyde Dehydrogenase 2 Family Member	Protein Coding	P05091	64	GC12P111766	22.8742	https://www.genecards.org/cgi-bin/carddisp.pl?gene=ALDH2
GPX1	Glutathione Peroxidase 1	Protein Coding	P07203	57	GC03M054509	22.869	https://www.genecards.org/cgi-bin/carddisp.pl?gene=GPX1
TPO	Thyroid Peroxidase	Protein Coding	P07202	61	GC02P001374	22.744	https://www.genecards.org/cgi-bin/carddisp.pl?gene=TPO
ADM	Adrenomedullin	Protein Coding	P35318	57	GC11P016182	22.7356	https://www.genecards.org/cgi-bin/carddisp.pl?gene=ADM
CERNA3	Competing Endogenous LncRNA 3 For MiR-645	RNA Gene		21	GC08P056411	22.7022	https://www.genecards.org/cgi-bin/carddisp.pl?gene=CERNA3
GSTM1	Glutathione S-Transferase Mu 1	Protein Coding	P09488	56	GC01P109687	22.6736	https://www.genecards.org/cgi-bin/carddisp.pl?gene=GSTM1
SLC5A1	Solute Carrier Family 5 Member 1	Protein Coding	P13866	60	GC22P032043	22.5872	https://www.genecards.org/cgi-bin/carddisp.pl?gene=SLC5A1
GK	Glycerol Kinase	Protein Coding	P32189	60	GC0XP031590	22.5807	https://www.genecards.org/cgi-bin/carddisp.pl?gene=GK
KCNJ5	Potassium Inwardly Rectifying Channel Subfamily J Member 5	Protein Coding	P48544	61	GC11P128891	22.5717	https://www.genecards.org/cgi-bin/carddisp.pl?gene=KCNJ5
CXCL10	C-X-C Motif Chemokine Ligand 10	Protein Coding	P02778	57	GC04M076021	22.4917	https://www.genecards.org/cgi-bin/carddisp.pl?gene=CXCL10
COMT	Catechol-O-Methyltransferase	Protein Coding	P21964	64	GC22P019941	22.4701	https://www.genecards.org/cgi-bin/carddisp.pl?gene=COMT
SERPINC1	Serpin Family C Member 1	Protein Coding	P01008	63	GC01M175109	22.4408	https://www.genecards.org/cgi-bin/carddisp.pl?gene=SERPINC1
CYBA	Cytochrome B-245 Alpha Chain	Protein Coding	P13498	60	GC16M088643	22.3675	https://www.genecards.org/cgi-bin/carddisp.pl?gene=CYBA
F3	Coagulation Factor III, Tissue Factor	Protein Coding	P13726	58	GC01M094997	22.3121	https://www.genecards.org/cgi-bin/carddisp.pl?gene=F3
FAS	Fas Cell Surface Death Receptor	Protein Coding	P25445	64	GC10P120086	22.2622	https://www.genecards.org/cgi-bin/carddisp.pl?gene=FAS
NFE2L2	NFE2 Like BZIP Transcription Factor 2	Protein Coding	Q16236	64	GC02M177227	22.2542	https://www.genecards.org/cgi-bin/carddisp.pl?gene=NFE2L2
SLC9B1	Solute Carrier Family 9 Member B1	Protein Coding	Q4ZJI4	46	GC04M102885	22.2445	https://www.genecards.org/cgi-bin/carddisp.pl?gene=SLC9B1
PPARGC1B	PPARG Coactivator 1 Beta	Protein Coding	Q86YN6	48	GC05P149730	22.2319	https://www.genecards.org/cgi-bin/carddisp.pl?gene=PPARGC1B
ADIPOR2	Adiponectin Receptor 2	Protein Coding	Q86V24	54	GC12P001670	22.2259	https://www.genecards.org/cgi-bin/carddisp.pl?gene=ADIPOR2
WT1	WT1 Transcription Factor	Protein Coding	P19544	61	GC11M032365	22.2054	https://www.genecards.org/cgi-bin/carddisp.pl?gene=WT1
PON2	Paraoxonase 2	Protein Coding	Q15165	56	GC07M095404	22.1936	https://www.genecards.org/cgi-bin/carddisp.pl?gene=PON2
SDHB	Succinate Dehydrogenase Complex Iron Sulfur Subunit B	Protein Coding	P21912	61	GC01M021192	22.1924	https://www.genecards.org/cgi-bin/carddisp.pl?gene=SDHB
PTGS2	Prostaglandin-Endoperoxide Synthase 2	Protein Coding	P35354	63	GC01M186671	22.1796	https://www.genecards.org/cgi-bin/carddisp.pl?gene=PTGS2
MGAM	Maltase-Glucoamylase	Protein Coding	O43451	57	GC07P165315	22.1594	https://www.genecards.org/cgi-bin/carddisp.pl?gene=MGAM
MIF	Macrophage Migration Inhibitory Factor	Protein Coding	P14174	61	GC22P023894	22.137	https://www.genecards.org/cgi-bin/carddisp.pl?gene=MIF
PNPLA2	Patatin Like Phospholipase Domain Containing 2	Protein Coding	Q96AD5	57	GC11P015747	22.1291	https://www.genecards.org/cgi-bin/carddisp.pl?gene=PNPLA2
MIR132	MicroRNA 132	RNA Gene		30	GC17M002049	22.1127	https://www.genecards.org/cgi-bin/carddisp.pl?gene=MIR132
HBB	Hemoglobin Subunit Beta	Protein Coding	P68871	59	GC11M014141	22.0739	https://www.genecards.org/cgi-bin/carddisp.pl?gene=HBB
HLA-DPB1	Major Histocompatibility Complex, Class II, DP Beta 1	Protein Coding	P04440	57	GC06P173115	22.0598	https://www.genecards.org/cgi-bin/carddisp.pl?gene=HLA-DPB1
CPT1A	Carnitine Palmitoyltransferase 1A	Protein Coding	P50416	61	GC11M068754	22.0562	https://www.genecards.org/cgi-bin/carddisp.pl?gene=CPT1A
PGR-AS1	PGR Antisense RNA 1	RNA Gene		19	GC11P104498	22.0519	https://www.genecards.org/cgi-bin/carddisp.pl?gene=PGR-AS1
PPP1R15B	Protein Phosphatase 1 Regulatory Subunit 15B	Protein Coding	Q5SWA1	50	GC01M204729	22.0035	https://www.genecards.org/cgi-bin/carddisp.pl?gene=PPP1R15B
MIR199A1	MicroRNA 199a-1	RNA Gene		29	GC19M010817	22.0009	https://www.genecards.org/cgi-bin/carddisp.pl?gene=MIR199A1
FOXO1	Forkhead Box O1	Protein Coding	Q12778	64	GC13M040555	21.9986	https://www.genecards.org/cgi-bin/carddisp.pl?gene=FOXO1
HNRNPUL2-BSCL2	HNRNPUL2-BSCL2 Readthrough (NMD Candidate)	RNA Gene		25	GC11M136456	21.9855	https://www.genecards.org/cgi-bin/carddisp.pl?gene=HNRNPUL2-BSCL2
ITLN1	Intelectin 1	Protein Coding	Q8WWA0	51	GC01M160876	21.9393	https://www.genecards.org/cgi-bin/carddisp.pl?gene=ITLN1
CRH	Corticotropin Releasing Hormone	Protein Coding	P06850	56	GC08M066176	21.8921	https://www.genecards.org/cgi-bin/carddisp.pl?gene=CRH
MIR99A	MicroRNA 99a	RNA Gene		29	GC21P016539	21.8904	https://www.genecards.org/cgi-bin/carddisp.pl?gene=MIR99A
GSTT1	Glutathione S-Transferase Theta 1	Protein Coding	P30711	43	GC22Mi00270	21.8724	https://www.genecards.org/cgi-bin/carddisp.pl?gene=GSTT1
SCN9A	Sodium Voltage-Gated Channel Alpha Subunit 9	Protein Coding	Q15858	61	GC02M166195	21.8629	https://www.genecards.org/cgi-bin/carddisp.pl?gene=SCN9A
ST3GAL4	ST3 Beta-Galactoside Alpha-2,3-Sialyltransferase 4	Protein Coding	Q11206	56	GC11P126355	21.8519	https://www.genecards.org/cgi-bin/carddisp.pl?gene=ST3GAL4
MIR181A2	MicroRNA 181a-2	RNA Gene		28	GC09P124692	21.8508	https://www.genecards.org/cgi-bin/carddisp.pl?gene=MIR181A2
IL13	Interleukin 13	Protein Coding	P35225	57	GC05P132656	21.8474	https://www.genecards.org/cgi-bin/carddisp.pl?gene=IL13
BBS1	Bardet-Biedl Syndrome 1	Protein Coding	Q8NFJ9	52	GC11P103443	21.8245	https://www.genecards.org/cgi-bin/carddisp.pl?gene=BBS1
EGF	Epidermal Growth Factor	Protein Coding	P01133	64	GC04P109912	21.7009	https://www.genecards.org/cgi-bin/carddisp.pl?gene=EGF
FOXC2	Forkhead Box C2	Protein Coding	Q99958	57	GC16P114787	21.6781	https://www.genecards.org/cgi-bin/carddisp.pl?gene=FOXC2
PTH	Parathyroid Hormone	Protein Coding	P01270	58	GC11M013492	21.6727	https://www.genecards.org/cgi-bin/carddisp.pl?gene=PTH
SOCS3	Suppressor Of Cytokine Signaling 3	Protein Coding	O14543	57	GC17M078356	21.6565	https://www.genecards.org/cgi-bin/carddisp.pl?gene=SOCS3
PIK3CG	Phosphatidylinositol-4,5-Bisphosphate 3-Kinase Catalytic Subunit Gamma	Protein Coding	P48736	63	GC07P106865	21.6381	https://www.genecards.org/cgi-bin/carddisp.pl?gene=PIK3CG
MAPK8	Mitogen-Activated Protein Kinase 8	Protein Coding	P45983	62	GC10P048306	21.5788	https://www.genecards.org/cgi-bin/carddisp.pl?gene=MAPK8
DNAJC6	DnaJ Heat Shock Protein Family (Hsp40) Member C6	Protein Coding	O75061	55	GC01P065248	21.5011	https://www.genecards.org/cgi-bin/carddisp.pl?gene=DNAJC6
SOX2	SRY-Box Transcription Factor 2	Protein Coding	P48431	59	GC03P181711	21.4919	https://www.genecards.org/cgi-bin/carddisp.pl?gene=SOX2
APOL1	Apolipoprotein L1	Protein Coding	O14791	56	GC22P036253	21.4198	https://www.genecards.org/cgi-bin/carddisp.pl?gene=APOL1
FXN	Frataxin	Protein Coding	Q16595	60	GC09P069035	21.3778	https://www.genecards.org/cgi-bin/carddisp.pl?gene=FXN
MIR122	MicroRNA 122	RNA Gene		29	GC18P058451	21.3674	https://www.genecards.org/cgi-bin/carddisp.pl?gene=MIR122
NSD1	Nuclear Receptor Binding SET Domain Protein 1	Protein Coding	Q96L73	57	GC05P189455	21.361	https://www.genecards.org/cgi-bin/carddisp.pl?gene=NSD1
CTRC	Chymotrypsin C	Protein Coding	Q99895	57	GC01P015438	21.3574	https://www.genecards.org/cgi-bin/carddisp.pl?gene=CTRC
LPIN1	Lipin 1	Protein Coding	Q14693	59	GC02P011677	21.3539	https://www.genecards.org/cgi-bin/carddisp.pl?gene=LPIN1
ANGPTL3	Angiopoietin Like 3	Protein Coding	Q9Y5C1	60	GC01P062597	21.3478	https://www.genecards.org/cgi-bin/carddisp.pl?gene=ANGPTL3
POLG	DNA Polymerase Gamma, Catalytic Subunit	Protein Coding	P54098	61	GC15M159705	21.3373	https://www.genecards.org/cgi-bin/carddisp.pl?gene=POLG
TLR2	Toll Like Receptor 2	Protein Coding	O60603	65	GC04P153684	21.2903	https://www.genecards.org/cgi-bin/carddisp.pl?gene=TLR2
MT-ND4	Mitochondrially Encoded NADH:Ubiquinone Oxidoreductase Core Subunit 4	Protein Coding	P03905	43	GCMTP010762	21.2787	https://www.genecards.org/cgi-bin/carddisp.pl?gene=MT-ND4
PCK2	Phosphoenolpyruvate Carboxykinase 2, Mitochondrial	Protein Coding	Q16822	59	GC14P024094	21.2593	https://www.genecards.org/cgi-bin/carddisp.pl?gene=PCK2
PRKCB	Protein Kinase C Beta	Protein Coding	P05771	63	GC16P112849	21.2579	https://www.genecards.org/cgi-bin/carddisp.pl?gene=PRKCB
SLC40A1	Solute Carrier Family 40 Member 1	Protein Coding	Q9NP59	61	GC02M189560	21.218	https://www.genecards.org/cgi-bin/carddisp.pl?gene=SLC40A1
MIR134	MicroRNA 134	RNA Gene		28	GC14P120217	21.2109	https://www.genecards.org/cgi-bin/carddisp.pl?gene=MIR134
STK11	Serine/Threonine Kinase 11	Protein Coding	Q15831	63	GC19P001177	21.1965	https://www.genecards.org/cgi-bin/carddisp.pl?gene=STK11
TXNIP	Thioredoxin Interacting Protein	Protein Coding	Q9H3M7	53	GC01M145992	21.1763	https://www.genecards.org/cgi-bin/carddisp.pl?gene=TXNIP
NR1H2	Nuclear Receptor Subfamily 1 Group H Member 2	Protein Coding	P55055	59	GC19P050329	21.1634	https://www.genecards.org/cgi-bin/carddisp.pl?gene=NR1H2
AFP	Alpha Fetoprotein	Protein Coding	P02771	60	GC04P073431	21.1601	https://www.genecards.org/cgi-bin/carddisp.pl?gene=AFP
KDM6A	Lysine Demethylase 6A	Protein Coding	O15550	60	GC0XP044873	21.1454	https://www.genecards.org/cgi-bin/carddisp.pl?gene=KDM6A
PPARD	Peroxisome Proliferator Activated Receptor Delta	Protein Coding	Q03181	59	GC06P173188	21.1139	https://www.genecards.org/cgi-bin/carddisp.pl?gene=PPARD
AR	Androgen Receptor	Protein Coding	P10275	65	GC0XP067544	21.0875	https://www.genecards.org/cgi-bin/carddisp.pl?gene=AR
GFPT1	Glutamine--Fructose-6-Phosphate Transaminase 1	Protein Coding	Q06210	60	GC02M069319	21.0468	https://www.genecards.org/cgi-bin/carddisp.pl?gene=GFPT1
LNPEP	Leucyl And Cystinyl Aminopeptidase	Protein Coding	Q9UIQ6	59	GC05P096935	21.0123	https://www.genecards.org/cgi-bin/carddisp.pl?gene=LNPEP
EP300	E1A Binding Protein P300	Protein Coding	Q09472	65	GC22P087011	20.8988	https://www.genecards.org/cgi-bin/carddisp.pl?gene=EP300
PDP1	Pyruvate Dehydrogenase Phosphatase Catalytic Subunit 1	Protein Coding	Q9P0J1	60	GC08P093857	20.8769	https://www.genecards.org/cgi-bin/carddisp.pl?gene=PDP1
SELL	Selectin L	Protein Coding	P14151	56	GC01M169690	20.8708	https://www.genecards.org/cgi-bin/carddisp.pl?gene=SELL
CCN2	Cellular Communication Network Factor 2	Protein Coding	P29279	59	GC06M131948	20.8452	https://www.genecards.org/cgi-bin/carddisp.pl?gene=CCN2
UTS2	Urotensin 2	Protein Coding	O95399	51	GC01M007843	20.8297	https://www.genecards.org/cgi-bin/carddisp.pl?gene=UTS2
MLKL	Mixed Lineage Kinase Domain Like Pseudokinase	Protein Coding	Q8NB16	56	GC16M074975	20.8244	https://www.genecards.org/cgi-bin/carddisp.pl?gene=MLKL
GAPDH	Glyceraldehyde-3-Phosphate Dehydrogenase	Protein Coding	P04406	64	GC12P068260	20.7773	https://www.genecards.org/cgi-bin/carddisp.pl?gene=GAPDH
SERPINA12	Serpin Family A Member 12	Protein Coding	Q8IW75	52	GC14M094487	20.7558	https://www.genecards.org/cgi-bin/carddisp.pl?gene=SERPINA12
MIR20A	MicroRNA 20a	RNA Gene		29	GC13P091735	20.7369	https://www.genecards.org/cgi-bin/carddisp.pl?gene=MIR20A
GNB3	G Protein Subunit Beta 3	Protein Coding	P16520	60	GC12P006839	20.7323	https://www.genecards.org/cgi-bin/carddisp.pl?gene=GNB3
MIR210	MicroRNA 210	RNA Gene		29	GC11M013959	20.7002	https://www.genecards.org/cgi-bin/carddisp.pl?gene=MIR210
CLCNKB	Chloride Voltage-Gated Channel Kb	Protein Coding	P51801	56	GC01P068466	20.6441	https://www.genecards.org/cgi-bin/carddisp.pl?gene=CLCNKB
PNPLA3	Patatin Like Phospholipase Domain Containing 3	Protein Coding	Q9NST1	54	GC22P043923	20.6331	https://www.genecards.org/cgi-bin/carddisp.pl?gene=PNPLA3
LOC127407129	RFX6 Promoter Region	Functional Element		7	GC06P116876	20.6293	https://www.genecards.org/cgi-bin/carddisp.pl?gene=LOC127407129
APOA2	Apolipoprotein A2	Protein Coding	P02652	59	GC01M161222	20.61	https://www.genecards.org/cgi-bin/carddisp.pl?gene=APOA2
HSPA4	Heat Shock Protein Family A (Hsp70) Member 4	Protein Coding	P34932	56	GC05P133122	20.5972	https://www.genecards.org/cgi-bin/carddisp.pl?gene=HSPA4
MICA	MHC Class I Polypeptide-Related Sequence A	Protein Coding	Q29983	51	GC06P031399	20.5804	https://www.genecards.org/cgi-bin/carddisp.pl?gene=MICA
TKT	Transketolase	Protein Coding	P29401	59	GC03M053224	20.5775	https://www.genecards.org/cgi-bin/carddisp.pl?gene=TKT
PRKAA1	Protein Kinase AMP-Activated Catalytic Subunit Alpha 1	Protein Coding	Q13131	60	GC05M040759	20.5685	https://www.genecards.org/cgi-bin/carddisp.pl?gene=PRKAA1
MT-ND5	Mitochondrially Encoded NADH:Ubiquinone Oxidoreductase Core Subunit 5	Protein Coding	P03915	45	GCMTP012339	20.5624	https://www.genecards.org/cgi-bin/carddisp.pl?gene=MT-ND5
ATF6	Activating Transcription Factor 6	Protein Coding	P18850	61	GC01P161766	20.5558	https://www.genecards.org/cgi-bin/carddisp.pl?gene=ATF6
MBL2	Mannose Binding Lectin 2	Protein Coding	P11226	60	GC10M052760	20.5172	https://www.genecards.org/cgi-bin/carddisp.pl?gene=MBL2
KDR	Kinase Insert Domain Receptor	Protein Coding	P35968	67	GC04M055078	20.5161	https://www.genecards.org/cgi-bin/carddisp.pl?gene=KDR
GSK3B	Glycogen Synthase Kinase 3 Beta	Protein Coding	P49841	64	GC03M119821	20.5008	https://www.genecards.org/cgi-bin/carddisp.pl?gene=GSK3B
MIR27A	MicroRNA 27a	RNA Gene		32	GC19M104476	20.4635	https://www.genecards.org/cgi-bin/carddisp.pl?gene=MIR27A
PLTP	Phospholipid Transfer Protein	Protein Coding	P55058	57	GC20M045898	20.4346	https://www.genecards.org/cgi-bin/carddisp.pl?gene=PLTP
TAP2	Transporter 2, ATP Binding Cassette Subfamily B Member	Protein Coding	Q03519	57	GC06M032821	20.4115	https://www.genecards.org/cgi-bin/carddisp.pl?gene=TAP2
HRAS	HRas Proto-Oncogene, GTPase	Protein Coding	P01112	65	GC11M013956	20.3687	https://www.genecards.org/cgi-bin/carddisp.pl?gene=HRAS
MKS1	MKS Transition Zone Complex Subunit 1	Protein Coding	Q9NXB0	53	GC17M058205	20.3374	https://www.genecards.org/cgi-bin/carddisp.pl?gene=MKS1
RPGRIP1L	RPGRIP1 Like	Protein Coding	Q68CZ1	54	GC16M053786	20.3332	https://www.genecards.org/cgi-bin/carddisp.pl?gene=RPGRIP1L
NR1H4	Nuclear Receptor Subfamily 1 Group H Member 4	Protein Coding	Q96RI1	60	GC12P100473	20.3292	https://www.genecards.org/cgi-bin/carddisp.pl?gene=NR1H4
PTS	6-Pyruvoyltetrahydropterin Synthase	Protein Coding	Q03393	59	GC11P112226	20.3222	https://www.genecards.org/cgi-bin/carddisp.pl?gene=PTS
TSPAN8	Tetraspanin 8	Protein Coding	P19075	49	GC12M071125	20.2712	https://www.genecards.org/cgi-bin/carddisp.pl?gene=TSPAN8
AGTR2	Angiotensin II Receptor Type 2	Protein Coding	P50052	57	GC0XP116170	20.2589	https://www.genecards.org/cgi-bin/carddisp.pl?gene=AGTR2
GAL	Galanin And GMAP Prepropeptide	Protein Coding	P22466	57	GC11P103539	20.2578	https://www.genecards.org/cgi-bin/carddisp.pl?gene=GAL
FADS1	Fatty Acid Desaturase 1	Protein Coding	O60427	55	GC11M061799	20.2126	https://www.genecards.org/cgi-bin/carddisp.pl?gene=FADS1
ADCY5	Adenylate Cyclase 5	Protein Coding	O95622	61	GC03M123282	20.199	https://www.genecards.org/cgi-bin/carddisp.pl?gene=ADCY5
FN1	Fibronectin 1	Protein Coding	P02751	63	GC02M215360	20.1838	https://www.genecards.org/cgi-bin/carddisp.pl?gene=FN1
SOD3	Superoxide Dismutase 3	Protein Coding	P08294	56	GC04P028579	20.1837	https://www.genecards.org/cgi-bin/carddisp.pl?gene=SOD3
AMBP	Alpha-1-Microglobulin/Bikunin Precursor	Protein Coding	P02760	57	GC09M114060	20.1608	https://www.genecards.org/cgi-bin/carddisp.pl?gene=AMBP
CORIN	Corin, Serine Peptidase	Protein Coding	Q9Y5Q5	57	GC04M047596	20.1579	https://www.genecards.org/cgi-bin/carddisp.pl?gene=CORIN
TG	Thyroglobulin	Protein Coding	P01266	57	GC08P132866	20.1398	https://www.genecards.org/cgi-bin/carddisp.pl?gene=TG
HSPA5	Heat Shock Protein Family A (Hsp70) Member 5	Protein Coding	P11021	61	GC09M125234	20.109	https://www.genecards.org/cgi-bin/carddisp.pl?gene=HSPA5
CLEC16A	C-Type Lectin Domain Containing 16A	Protein Coding	Q2KHT3	50	GC16P010944	20.1041	https://www.genecards.org/cgi-bin/carddisp.pl?gene=CLEC16A
NKX6-1	NK6 Homeobox 1	Protein Coding	P78426	53	GC04M084491	20.0979	https://www.genecards.org/cgi-bin/carddisp.pl?gene=NKX6-1
TFAM	Transcription Factor A, Mitochondrial	Protein Coding	Q00059	57	GC10P058385	20.0947	https://www.genecards.org/cgi-bin/carddisp.pl?gene=TFAM
SI	Sucrase-Isomaltase	Protein Coding	P14410	57	GC03M164978	20.0867	https://www.genecards.org/cgi-bin/carddisp.pl?gene=SI
HGF	Hepatocyte Growth Factor	Protein Coding	P14210	65	GC07M081699	20.0851	https://www.genecards.org/cgi-bin/carddisp.pl?gene=HGF
TREX1	Three Prime Repair Exonuclease 1	Protein Coding	Q9NSU2	55	GC03P063183	20.0633	https://www.genecards.org/cgi-bin/carddisp.pl?gene=TREX1
SLC2A3	Solute Carrier Family 2 Member 3	Protein Coding	P11169	61	GC12M007919	20.0383	https://www.genecards.org/cgi-bin/carddisp.pl?gene=SLC2A3
MEG8	Maternally Expressed 8, Small Nucleolar RNA Host Gene	RNA Gene		28	GC14P120212	20.038	https://www.genecards.org/cgi-bin/carddisp.pl?gene=MEG8
ACACA	Acetyl-CoA Carboxylase Alpha	Protein Coding	Q13085	62	GC17M037084	20.019	https://www.genecards.org/cgi-bin/carddisp.pl?gene=ACACA
NPHP1	Nephrocystin 1	Protein Coding	O15259	55	GC02M110122	20.0069	https://www.genecards.org/cgi-bin/carddisp.pl?gene=NPHP1
CASP3	Caspase 3	Protein Coding	P42574	63	GC04M184627	19.9789	https://www.genecards.org/cgi-bin/carddisp.pl?gene=CASP3
MIR483	MicroRNA 483	RNA Gene		29	GC11M014036	19.96	https://www.genecards.org/cgi-bin/carddisp.pl?gene=MIR483
KNG1	Kininogen 1	Protein Coding	P01042	61	GC03P186717	19.9451	https://www.genecards.org/cgi-bin/carddisp.pl?gene=KNG1
EGFR	Epidermal Growth Factor Receptor	Protein Coding	P00533	68	GC07P055019	19.9342	https://www.genecards.org/cgi-bin/carddisp.pl?gene=EGFR
IGF2R	Insulin Like Growth Factor 2 Receptor	Protein Coding	P11717	60	GC06P159969	19.877	https://www.genecards.org/cgi-bin/carddisp.pl?gene=IGF2R
CBLB	Cbl Proto-Oncogene B	Protein Coding	Q13191	59	GC03M105655	19.8695	https://www.genecards.org/cgi-bin/carddisp.pl?gene=CBLB
LIPG	Lipase G, Endothelial Type	Protein Coding	Q9Y5X9	57	GC18P049560	19.8641	https://www.genecards.org/cgi-bin/carddisp.pl?gene=LIPG
FASLG	Fas Ligand	Protein Coding	P48023	61	GC01P172659	19.8384	https://www.genecards.org/cgi-bin/carddisp.pl?gene=FASLG
PRSS1	Serine Protease 1	Protein Coding	P07477	57	GC07P163493	19.8259	https://www.genecards.org/cgi-bin/carddisp.pl?gene=PRSS1
NDUFS4	NADH:Ubiquinone Oxidoreductase Subunit S4	Protein Coding	O43181	56	GC05P053560	19.7921	https://www.genecards.org/cgi-bin/carddisp.pl?gene=NDUFS4
BBS2	Bardet-Biedl Syndrome 2	Protein Coding	Q9BXC9	53	GC16M056467	19.7378	https://www.genecards.org/cgi-bin/carddisp.pl?gene=BBS2
HOTAIR	HOX Transcript Antisense RNA	RNA Gene		31	GC12M053962	19.703	https://www.genecards.org/cgi-bin/carddisp.pl?gene=HOTAIR
GLIS3-AS2	GLIS3 Antisense RNA 2	RNA Gene		12	GC09P004302	19.6671	https://www.genecards.org/cgi-bin/carddisp.pl?gene=GLIS3-AS2
COQ2	Coenzyme Q2, Polyprenyltransferase	Protein Coding	Q96H96	53	GC04M083261	19.6369	https://www.genecards.org/cgi-bin/carddisp.pl?gene=COQ2
PARP1	Poly(ADP-Ribose) Polymerase 1	Protein Coding	P09874	64	GC01M226360	19.6307	https://www.genecards.org/cgi-bin/carddisp.pl?gene=PARP1
TIMP1	TIMP Metallopeptidase Inhibitor 1	Protein Coding	P01033	57	GC0XP060044	19.614	https://www.genecards.org/cgi-bin/carddisp.pl?gene=TIMP1
DNMT1	DNA Methyltransferase 1	Protein Coding	P26358	66	GC19M010133	19.6069	https://www.genecards.org/cgi-bin/carddisp.pl?gene=DNMT1
XBP1	X-Box Binding Protein 1	Protein Coding	P17861	59	GC22M028794	19.6043	https://www.genecards.org/cgi-bin/carddisp.pl?gene=XBP1
RAF1	Raf-1 Proto-Oncogene, Serine/Threonine Kinase	Protein Coding	P04049	67	GC03M012583	19.5659	https://www.genecards.org/cgi-bin/carddisp.pl?gene=RAF1
MT-CO1	Mitochondrially Encoded Cytochrome C Oxidase I	Protein Coding	P00395	46	GCMTP005906	19.5449	https://www.genecards.org/cgi-bin/carddisp.pl?gene=MT-CO1
NEUROD2	Neuronal Differentiation 2	Protein Coding	Q15784	54	GC17M039603	19.5407	https://www.genecards.org/cgi-bin/carddisp.pl?gene=NEUROD2
PTCH1	Patched 1	Protein Coding	Q13635	64	GC09M095442	19.5253	https://www.genecards.org/cgi-bin/carddisp.pl?gene=PTCH1
TNFRSF1B	TNF Receptor Superfamily Member 1B	Protein Coding	P20333	61	GC01P068258	19.5156	https://www.genecards.org/cgi-bin/carddisp.pl?gene=TNFRSF1B
ONECUT1	One Cut Homeobox 1	Protein Coding	Q9UBC0	53	GC15M158950	19.4956	https://www.genecards.org/cgi-bin/carddisp.pl?gene=ONECUT1
CYP3A4	Cytochrome P450 Family 3 Subfamily A Member 4	Protein Coding	P08684	61	GC07M106386	19.4861	https://www.genecards.org/cgi-bin/carddisp.pl?gene=CYP3A4
PRKAA2	Protein Kinase AMP-Activated Catalytic Subunit Alpha 2	Protein Coding	P54646	62	GC01P056645	19.471	https://www.genecards.org/cgi-bin/carddisp.pl?gene=PRKAA2
ANGPTL4	Angiopoietin Like 4	Protein Coding	Q9BY76	56	GC19P008363	19.4432	https://www.genecards.org/cgi-bin/carddisp.pl?gene=ANGPTL4
DNAH8	Dynein Axonemal Heavy Chain 8	Protein Coding	Q96JB1	50	GC06P173224	19.4395	https://www.genecards.org/cgi-bin/carddisp.pl?gene=DNAH8
EPHX1	Epoxide Hydrolase 1	Protein Coding	P07099	57	GC01P225810	19.4368	https://www.genecards.org/cgi-bin/carddisp.pl?gene=EPHX1
MIR223	MicroRNA 223	RNA Gene		29	GC0XP066018	19.4276	https://www.genecards.org/cgi-bin/carddisp.pl?gene=MIR223
ANGPT2	Angiopoietin 2	Protein Coding	O15123	61	GC08M006499	19.4194	https://www.genecards.org/cgi-bin/carddisp.pl?gene=ANGPT2
CALCA	Calcitonin Related Polypeptide Alpha	Protein Coding	P06881	57	GC11M014966	19.3843	https://www.genecards.org/cgi-bin/carddisp.pl?gene=CALCA
SMAD4	SMAD Family Member 4	Protein Coding	Q13485	66	GC18P051028	19.3726	https://www.genecards.org/cgi-bin/carddisp.pl?gene=SMAD4
CCK	Cholecystokinin	Protein Coding	P06307	56	GC03M042274	19.3522	https://www.genecards.org/cgi-bin/carddisp.pl?gene=CCK
THADA	THADA Armadillo Repeat Containing	Protein Coding	Q6YHU6	49	GC02M043260	19.3493	https://www.genecards.org/cgi-bin/carddisp.pl?gene=THADA
FTL	Ferritin Light Chain	Protein Coding	P02792	59	GC19P048965	19.3313	https://www.genecards.org/cgi-bin/carddisp.pl?gene=FTL
TAP1	Transporter 1, ATP Binding Cassette Subfamily B Member	Protein Coding	Q03518	61	GC06M103402	19.3017	https://www.genecards.org/cgi-bin/carddisp.pl?gene=TAP1
MTTP	Microsomal Triglyceride Transfer Protein	Protein Coding	P55157	57	GC04P099563	19.2551	https://www.genecards.org/cgi-bin/carddisp.pl?gene=MTTP
SH2B3	SH2B Adaptor Protein 3	Protein Coding	Q9UQQ2	59	GC12P111405	19.2445	https://www.genecards.org/cgi-bin/carddisp.pl?gene=SH2B3
CYP17A1	Cytochrome P450 Family 17 Subfamily A Member 1	Protein Coding	P05093	63	GC10M102830	19.2402	https://www.genecards.org/cgi-bin/carddisp.pl?gene=CYP17A1
GC	GC Vitamin D Binding Protein	Protein Coding	P02774	58	GC04M071741	19.1049	https://www.genecards.org/cgi-bin/carddisp.pl?gene=GC
PEA15	Proliferation And Apoptosis Adaptor Protein 15	Protein Coding	Q15121	53	GC01P160205	19.08	https://www.genecards.org/cgi-bin/carddisp.pl?gene=PEA15
GIPR	Gastric Inhibitory Polypeptide Receptor	Protein Coding	P48546	58	GC19P045668	19.0713	https://www.genecards.org/cgi-bin/carddisp.pl?gene=GIPR
IL12B	Interleukin 12B	Protein Coding	P29460	57	GC05M159314	19.0589	https://www.genecards.org/cgi-bin/carddisp.pl?gene=IL12B
MIR377	MicroRNA 377	RNA Gene		27	GC14P120232	19.0253	https://www.genecards.org/cgi-bin/carddisp.pl?gene=MIR377
PANK2	Pantothenate Kinase 2	Protein Coding	Q9BZ23	58	GC20P010259	19.024	https://www.genecards.org/cgi-bin/carddisp.pl?gene=PANK2
CYP2E1	Cytochrome P450 Family 2 Subfamily E Member 1	Protein Coding	P05181	59	GC10P133520	19.0233	https://www.genecards.org/cgi-bin/carddisp.pl?gene=CYP2E1
PTPN3	Protein Tyrosine Phosphatase Non-Receptor Type 3	Protein Coding	P26045	55	GC09M109375	18.9883	https://www.genecards.org/cgi-bin/carddisp.pl?gene=PTPN3
SERPINF1	Serpin Family F Member 1	Protein Coding	P36955	58	GC17P143092	18.9612	https://www.genecards.org/cgi-bin/carddisp.pl?gene=SERPINF1
IL6R	Interleukin 6 Receptor	Protein Coding	P08887	63	GC01P154405	18.916	https://www.genecards.org/cgi-bin/carddisp.pl?gene=IL6R
H6PD	Hexose-6-Phosphate Dehydrogenase/Glucose 1-Dehydrogenase	Protein Coding	O95479	56	GC01P009234	18.8986	https://www.genecards.org/cgi-bin/carddisp.pl?gene=H6PD
CNR1	Cannabinoid Receptor 1	Protein Coding	P21554	59	GC06M088139	18.8232	https://www.genecards.org/cgi-bin/carddisp.pl?gene=CNR1
TNFRSF1A	TNF Receptor Superfamily Member 1A	Protein Coding	P19438	63	GC12M006328	18.8107	https://www.genecards.org/cgi-bin/carddisp.pl?gene=TNFRSF1A
NR3C2	Nuclear Receptor Subfamily 3 Group C Member 2	Protein Coding	P08235	59	GC04M148078	18.7618	https://www.genecards.org/cgi-bin/carddisp.pl?gene=NR3C2
PDCD1	Programmed Cell Death 1	Protein Coding	Q15116	60	GC02M241849	18.7604	https://www.genecards.org/cgi-bin/carddisp.pl?gene=PDCD1
APOA4	Apolipoprotein A4	Protein Coding	P06727	55	GC11M116820	18.7324	https://www.genecards.org/cgi-bin/carddisp.pl?gene=APOA4
PYY	Peptide YY	Protein Coding	P10082	56	GC17M043952	18.7176	https://www.genecards.org/cgi-bin/carddisp.pl?gene=PYY
PNLIP	Pancreatic Lipase	Protein Coding	P16233	60	GC10P116545	18.7161	https://www.genecards.org/cgi-bin/carddisp.pl?gene=PNLIP
MIR409	MicroRNA 409	RNA Gene		28	GC14P120238	18.6984	https://www.genecards.org/cgi-bin/carddisp.pl?gene=MIR409
CSH1	Chorionic Somatomammotropin Hormone 1	Protein Coding	P0DML2	49	GC17M063894	18.6784	https://www.genecards.org/cgi-bin/carddisp.pl?gene=CSH1
BCL2	BCL2 Apoptosis Regulator	Protein Coding	P10415	64	GC18M063123	18.6585	https://www.genecards.org/cgi-bin/carddisp.pl?gene=BCL2
MIR222	MicroRNA 222	RNA Gene		29	GC0XM045747	18.6466	https://www.genecards.org/cgi-bin/carddisp.pl?gene=MIR222
PRKCZ	Protein Kinase C Zeta	Protein Coding	Q05513	61	GC01P067790	18.6252	https://www.genecards.org/cgi-bin/carddisp.pl?gene=PRKCZ
HJV	Hemojuvelin BMP Co-Receptor	Protein Coding	Q6ZVN8	56	GC01M165818	18.5645	https://www.genecards.org/cgi-bin/carddisp.pl?gene=HJV
MIR33A	MicroRNA 33a	RNA Gene		28	GC22P041900	18.5316	https://www.genecards.org/cgi-bin/carddisp.pl?gene=MIR33A
PDSS2	Decaprenyl Diphosphate Synthase Subunit 2	Protein Coding	Q86YH6	54	GC06M107152	18.5243	https://www.genecards.org/cgi-bin/carddisp.pl?gene=PDSS2
GDF15	Growth Differentiation Factor 15	Protein Coding	Q99988	56	GC19P142540	18.4842	https://www.genecards.org/cgi-bin/carddisp.pl?gene=GDF15
CEP290	Centrosomal Protein 290	Protein Coding	O15078	54	GC12M088049	18.4816	https://www.genecards.org/cgi-bin/carddisp.pl?gene=CEP290
SMARCAL1	SNF2 Related Chromatin Remodeling Annealing Helicase 1	Protein Coding	Q9NZC9	58	GC02P216412	18.4726	https://www.genecards.org/cgi-bin/carddisp.pl?gene=SMARCAL1
TNFRSF25	TNF Receptor Superfamily Member 25	Protein Coding	Q93038	56	GC01M006460	18.4628	https://www.genecards.org/cgi-bin/carddisp.pl?gene=TNFRSF25
MIR146B	MicroRNA 146b	RNA Gene		29	GC10P102436	18.461	https://www.genecards.org/cgi-bin/carddisp.pl?gene=MIR146B
NGF	Nerve Growth Factor	Protein Coding	P01138	64	GC01M115285	18.3686	https://www.genecards.org/cgi-bin/carddisp.pl?gene=NGF
ISL1	ISL LIM Homeobox 1	Protein Coding	P61371	57	GC05P051383	18.3555	https://www.genecards.org/cgi-bin/carddisp.pl?gene=ISL1
MIR142	MicroRNA 142	RNA Gene		30	GC17M058331	18.2916	https://www.genecards.org/cgi-bin/carddisp.pl?gene=MIR142
STOX1	Storkhead Box 1	Protein Coding	Q6ZVD7	50	GC10P068827	18.2605	https://www.genecards.org/cgi-bin/carddisp.pl?gene=STOX1
MLXIPL	MLX Interacting Protein Like	Protein Coding	Q9NP71	55	GC07M073593	18.216	https://www.genecards.org/cgi-bin/carddisp.pl?gene=MLXIPL
TSC2	TSC Complex Subunit 2	Protein Coding	P49815	64	GC16P112285	18.2075	https://www.genecards.org/cgi-bin/carddisp.pl?gene=TSC2
PTPN11	Protein Tyrosine Phosphatase Non-Receptor Type 11	Protein Coding	Q06124	67	GC12P112418	18.1733	https://www.genecards.org/cgi-bin/carddisp.pl?gene=PTPN11
CFH	Complement Factor H	Protein Coding	P08603	60	GC01P196621	18.1617	https://www.genecards.org/cgi-bin/carddisp.pl?gene=CFH
BBS10	Bardet-Biedl Syndrome 10	Protein Coding	Q8TAM1	52	GC12M076344	18.1474	https://www.genecards.org/cgi-bin/carddisp.pl?gene=BBS10
FGF23	Fibroblast Growth Factor 23	Protein Coding	Q9GZV9	58	GC12M004368	18.1377	https://www.genecards.org/cgi-bin/carddisp.pl?gene=FGF23
MIR125B1	MicroRNA 125b-1	RNA Gene		30	GC11M137507	18.136	https://www.genecards.org/cgi-bin/carddisp.pl?gene=MIR125B1
INPPL1	Inositol Polyphosphate Phosphatase Like 1	Protein Coding	O15357	61	GC11P072223	18.1342	https://www.genecards.org/cgi-bin/carddisp.pl?gene=INPPL1
SLCO1B1	Solute Carrier Organic Anion Transporter Family Member 1B1	Protein Coding	Q9Y6L6	59	GC12P068706	18.1251	https://www.genecards.org/cgi-bin/carddisp.pl?gene=SLCO1B1
PLG	Plasminogen	Protein Coding	P00747	63	GC06P160702	18.1123	https://www.genecards.org/cgi-bin/carddisp.pl?gene=PLG
FA2H	Fatty Acid 2-Hydroxylase	Protein Coding	Q7L5A8	58	GC16M074712	18.1122	https://www.genecards.org/cgi-bin/carddisp.pl?gene=FA2H
ACTB	Actin Beta	Protein Coding	P60709	63	GC07M005790	18.1106	https://www.genecards.org/cgi-bin/carddisp.pl?gene=ACTB
SURF1	SURF1 Cytochrome C Oxidase Assembly Factor	Protein Coding	Q15526	56	GC09M133351	18.0537	https://www.genecards.org/cgi-bin/carddisp.pl?gene=SURF1
CD274	CD274 Molecule	Protein Coding	Q9NZQ7	58	GC09P005450	18.0087	https://www.genecards.org/cgi-bin/carddisp.pl?gene=CD274
BRAF	B-Raf Proto-Oncogene, Serine/Threonine Kinase	Protein Coding	P15056	67	GC07M140788	18.0077	https://www.genecards.org/cgi-bin/carddisp.pl?gene=BRAF
TRIM32	Tripartite Motif Containing 32	Protein Coding	Q13049	56	GC09P116687	18.0039	https://www.genecards.org/cgi-bin/carddisp.pl?gene=TRIM32
ADA	Adenosine Deaminase	Protein Coding	P00813	64	GC20M044620	17.9827	https://www.genecards.org/cgi-bin/carddisp.pl?gene=ADA
CFI	Complement Factor I	Protein Coding	P05156	60	GC04M109732	17.9728	https://www.genecards.org/cgi-bin/carddisp.pl?gene=CFI
GLI2	GLI Family Zinc Finger 2	Protein Coding	P10070	61	GC02P120735	17.9525	https://www.genecards.org/cgi-bin/carddisp.pl?gene=GLI2
PSMB8	Proteasome 20S Subunit Beta 8	Protein Coding	P28062	63	GC06M032840	17.9482	https://www.genecards.org/cgi-bin/carddisp.pl?gene=PSMB8
DIO2	Iodothyronine Deiodinase 2	Protein Coding	Q92813	53	GC14M080197	17.9161	https://www.genecards.org/cgi-bin/carddisp.pl?gene=DIO2
ELN	Elastin	Protein Coding	P15502	56	GC07P074027	17.8988	https://www.genecards.org/cgi-bin/carddisp.pl?gene=ELN
COASY	Coenzyme A Synthase	Protein Coding	Q13057	57	GC17P042561	17.8827	https://www.genecards.org/cgi-bin/carddisp.pl?gene=COASY
MIR124-1HG	MIR124-1 Host Gene	RNA Gene		21	GC08M010727	17.8689	https://www.genecards.org/cgi-bin/carddisp.pl?gene=MIR124-1HG
KCNJ1	Potassium Inwardly Rectifying Channel Subfamily J Member 1	Protein Coding	P48048	61	GC11M137616	17.8459	https://www.genecards.org/cgi-bin/carddisp.pl?gene=KCNJ1
SLC9A1	Solute Carrier Family 9 Member A1	Protein Coding	P19634	63	GC01M034197	17.8452	https://www.genecards.org/cgi-bin/carddisp.pl?gene=SLC9A1
SHH	Sonic Hedgehog Signaling Molecule	Protein Coding	Q15465	63	GC07M155799	17.8226	https://www.genecards.org/cgi-bin/carddisp.pl?gene=SHH
NPHS2	NPHS2 Stomatin Family Member, Podocin	Protein Coding	Q9NP85	54	GC01M179554	17.8194	https://www.genecards.org/cgi-bin/carddisp.pl?gene=NPHS2
HLA-G	Major Histocompatibility Complex, Class I, G	Protein Coding	P17693	57	GC06P173032	17.8111	https://www.genecards.org/cgi-bin/carddisp.pl?gene=HLA-G
KHDC3L	KH Domain Containing 3 Like, Subcortical Maternal Complex Member	Protein Coding	Q587J8	42	GC06P073362	17.8104	https://www.genecards.org/cgi-bin/carddisp.pl?gene=KHDC3L
LINC02605	Long Intergenic Non-Protein Coding RNA 2605	RNA Gene		21	GC08P078838	17.7904	https://www.genecards.org/cgi-bin/carddisp.pl?gene=LINC02605
OLR1	Oxidized Low Density Lipoprotein Receptor 1	Protein Coding	P78380	56	GC12M034544	17.7838	https://www.genecards.org/cgi-bin/carddisp.pl?gene=OLR1
CD4	CD4 Molecule	Protein Coding	P01730	63	GC12P006786	17.7821	https://www.genecards.org/cgi-bin/carddisp.pl?gene=CD4
IL15	Interleukin 15	Protein Coding	P40933	55	GC04P141636	17.7471	https://www.genecards.org/cgi-bin/carddisp.pl?gene=IL15
MIR195	MicroRNA 195	RNA Gene		28	GC17M092401	17.7441	https://www.genecards.org/cgi-bin/carddisp.pl?gene=MIR195
DMXL2	Dmx Like 2	Protein Coding	Q8TDJ6	49	GC15M051447	17.7375	https://www.genecards.org/cgi-bin/carddisp.pl?gene=DMXL2
EYA1	EYA Transcriptional Coactivator And Phosphatase 1	Protein Coding	Q99502	57	GC08M071210	17.6802	https://www.genecards.org/cgi-bin/carddisp.pl?gene=EYA1
MIR143	MicroRNA 143	RNA Gene		31	GC05P157239	17.6534	https://www.genecards.org/cgi-bin/carddisp.pl?gene=MIR143
CPT2	Carnitine Palmitoyltransferase 2	Protein Coding	P23786	63	GC01P053196	17.6346	https://www.genecards.org/cgi-bin/carddisp.pl?gene=CPT2
GUSB	Glucuronidase Beta	Protein Coding	P08236	62	GC07M065960	17.6326	https://www.genecards.org/cgi-bin/carddisp.pl?gene=GUSB
DDC	Dopa Decarboxylase	Protein Coding	P20711	63	GC07M050458	17.6083	https://www.genecards.org/cgi-bin/carddisp.pl?gene=DDC
KCNQ1OT1	KCNQ1 Opposite Strand/Antisense Transcript 1	RNA Gene		36	GC11M014053	17.6021	https://www.genecards.org/cgi-bin/carddisp.pl?gene=KCNQ1OT1
TXN	Thioredoxin	Protein Coding	P10599	59	GC09M110243	17.536	https://www.genecards.org/cgi-bin/carddisp.pl?gene=TXN
SORD	Sorbitol Dehydrogenase	Protein Coding	Q00796	60	GC15P045023	17.5093	https://www.genecards.org/cgi-bin/carddisp.pl?gene=SORD
WDR45	WD Repeat Domain 45	Protein Coding	Q9Y484	53	GC0XM049074	17.5034	https://www.genecards.org/cgi-bin/carddisp.pl?gene=WDR45
SERPINA1	Serpin Family A Member 1	Protein Coding	P01009	62	GC14M094376	17.4884	https://www.genecards.org/cgi-bin/carddisp.pl?gene=SERPINA1
GPX3	Glutathione Peroxidase 3	Protein Coding	P22352	54	GC05P157310	17.4859	https://www.genecards.org/cgi-bin/carddisp.pl?gene=GPX3
MIR24-1	MicroRNA 24-1	RNA Gene		27	GC09P095086	17.4779	https://www.genecards.org/cgi-bin/carddisp.pl?gene=MIR24-1
COL4A1	Collagen Type IV Alpha 1 Chain	Protein Coding	P02462	60	GC13M110148	17.4422	https://www.genecards.org/cgi-bin/carddisp.pl?gene=COL4A1
FASN	Fatty Acid Synthase	Protein Coding	P49327	61	GC17M082078	17.4312	https://www.genecards.org/cgi-bin/carddisp.pl?gene=FASN
TNFSF11	TNF Superfamily Member 11	Protein Coding	O14788	62	GC13P042562	17.4214	https://www.genecards.org/cgi-bin/carddisp.pl?gene=TNFSF11
MME	Membrane Metalloendopeptidase	Protein Coding	P08473	63	GC03P155024	17.3997	https://www.genecards.org/cgi-bin/carddisp.pl?gene=MME
PBX1	PBX Homeobox 1	Protein Coding	P40424	60	GC01P174206	17.3933	https://www.genecards.org/cgi-bin/carddisp.pl?gene=PBX1
PKM	Pyruvate Kinase M1/2	Protein Coding	P14618	63	GC15M072199	17.3693	https://www.genecards.org/cgi-bin/carddisp.pl?gene=PKM
SGK1	Serum/Glucocorticoid Regulated Kinase 1	Protein Coding	O00141	63	GC06M134169	17.3651	https://www.genecards.org/cgi-bin/carddisp.pl?gene=SGK1
CDKN3	Cyclin Dependent Kinase Inhibitor 3	Protein Coding	Q16667	54	GC14P055603	17.3334	https://www.genecards.org/cgi-bin/carddisp.pl?gene=CDKN3
CYP11B2	Cytochrome P450 Family 11 Subfamily B Member 2	Protein Coding	P19099	59	GC08M142910	17.3137	https://www.genecards.org/cgi-bin/carddisp.pl?gene=CYP11B2
OGT	O-Linked N-Acetylglucosamine (GlcNAc) Transferase	Protein Coding	O15294	60	GC0XP071969	17.2881	https://www.genecards.org/cgi-bin/carddisp.pl?gene=OGT
ALPL	Alkaline Phosphatase, Biomineralization Associated	Protein Coding	P05186	63	GC01P021508	17.2719	https://www.genecards.org/cgi-bin/carddisp.pl?gene=ALPL
ACTN4	Actinin Alpha 4	Protein Coding	O43707	60	GC19P038647	17.246	https://www.genecards.org/cgi-bin/carddisp.pl?gene=ACTN4
HMGB1	High Mobility Group Box 1	Protein Coding	P09429	62	GC13M030456	17.2453	https://www.genecards.org/cgi-bin/carddisp.pl?gene=HMGB1
MIR494	MicroRNA 494	RNA Gene		26	GC14P120247	17.2177	https://www.genecards.org/cgi-bin/carddisp.pl?gene=MIR494
MT-TS2	Mitochondrially Encoded TRNA-Ser (AGU/C) 2	RNA Gene		21	GCMTP012215	17.2169	https://www.genecards.org/cgi-bin/carddisp.pl?gene=MT-TS2
PCYT1A	Phosphate Cytidylyltransferase 1A, Choline	Protein Coding	P49585	59	GC03M196214	17.2149	https://www.genecards.org/cgi-bin/carddisp.pl?gene=PCYT1A
MIR148A	MicroRNA 148a	RNA Gene		29	GC07M025950	17.203	https://www.genecards.org/cgi-bin/carddisp.pl?gene=MIR148A
TRIM8	Tripartite Motif Containing 8	Protein Coding	Q9BZR9	50	GC10P120466	17.1843	https://www.genecards.org/cgi-bin/carddisp.pl?gene=TRIM8
PRKACA	Protein Kinase CAMP-Activated Catalytic Subunit Alpha	Protein Coding	P17612	66	GC19M104483	17.1701	https://www.genecards.org/cgi-bin/carddisp.pl?gene=PRKACA
ANGPT1	Angiopoietin 1	Protein Coding	Q15389	59	GC08M107246	17.1681	https://www.genecards.org/cgi-bin/carddisp.pl?gene=ANGPT1
MAGEL2	MAGE Family Member L2	Protein Coding	Q9UJ55	50	GC15M023643	17.1335	https://www.genecards.org/cgi-bin/carddisp.pl?gene=MAGEL2
STAR	Steroidogenic Acute Regulatory Protein	Protein Coding	P49675	58	GC08M038792	17.119	https://www.genecards.org/cgi-bin/carddisp.pl?gene=STAR
DGKE	Diacylglycerol Kinase Epsilon	Protein Coding	P52429	59	GC17P056834	17.0538	https://www.genecards.org/cgi-bin/carddisp.pl?gene=DGKE
GYG1	Glycogenin 1	Protein Coding	P46976	59	GC03P148991	17.0444	https://www.genecards.org/cgi-bin/carddisp.pl?gene=GYG1
ABCB4	ATP Binding Cassette Subfamily B Member 4	Protein Coding	P21439	60	GC07M087365	17.0399	https://www.genecards.org/cgi-bin/carddisp.pl?gene=ABCB4
GLO1	Glyoxalase I	Protein Coding	Q04760	57	GC06M103484	17.0273	https://www.genecards.org/cgi-bin/carddisp.pl?gene=GLO1
BBS4	Bardet-Biedl Syndrome 4	Protein Coding	Q96RK4	54	GC15P072686	17.0268	https://www.genecards.org/cgi-bin/carddisp.pl?gene=BBS4
PTPN2	Protein Tyrosine Phosphatase Non-Receptor Type 2	Protein Coding	P17706	59	GC18M037143	17.0043	https://www.genecards.org/cgi-bin/carddisp.pl?gene=PTPN2
SCT	Secretin	Protein Coding	P09683	46	GC11M000626	16.9993	https://www.genecards.org/cgi-bin/carddisp.pl?gene=SCT
MIA3	MIA SH3 Domain ER Export Factor 3	Protein Coding	Q5JRA6	49	GC01P222618	16.9664	https://www.genecards.org/cgi-bin/carddisp.pl?gene=MIA3
GATA3	GATA Binding Protein 3	Protein Coding	P23771	63	GC10P008045	16.9659	https://www.genecards.org/cgi-bin/carddisp.pl?gene=GATA3
SPP1	Secreted Phosphoprotein 1	Protein Coding	P10451	57	GC04P087975	16.9326	https://www.genecards.org/cgi-bin/carddisp.pl?gene=SPP1
MIRLET7D	MicroRNA Let-7d	RNA Gene		30	GC09P094178	16.9174	https://www.genecards.org/cgi-bin/carddisp.pl?gene=MIRLET7D
CXCL12	C-X-C Motif Chemokine Ligand 12	Protein Coding	P48061	59	GC10M044370	16.8856	https://www.genecards.org/cgi-bin/carddisp.pl?gene=CXCL12
GSR	Glutathione-Disulfide Reductase	Protein Coding	P00390	63	GC08M030678	16.8647	https://www.genecards.org/cgi-bin/carddisp.pl?gene=GSR
MAPK14	Mitogen-Activated Protein Kinase 14	Protein Coding	Q16539	64	GC06P173199	16.818	https://www.genecards.org/cgi-bin/carddisp.pl?gene=MAPK14
ARL6	ARF Like GTPase 6	Protein Coding	Q9H0F7	52	GC03P097764	16.8158	https://www.genecards.org/cgi-bin/carddisp.pl?gene=ARL6
ERN1	Endoplasmic Reticulum To Nucleus Signaling 1	Protein Coding	O75460	60	GC17M064039	16.8142	https://www.genecards.org/cgi-bin/carddisp.pl?gene=ERN1
CREBBP	CREB Binding Protein	Protein Coding	Q92793	67	GC16M046544	16.8027	https://www.genecards.org/cgi-bin/carddisp.pl?gene=CREBBP
NTS	Neurotensin	Protein Coding	P30990	53	GC12P085876	16.7987	https://www.genecards.org/cgi-bin/carddisp.pl?gene=NTS
PTX3	Pentraxin 3	Protein Coding	P26022	55	GC03P157436	16.7871	https://www.genecards.org/cgi-bin/carddisp.pl?gene=PTX3
ABCG1	ATP Binding Cassette Subfamily G Member 1	Protein Coding	P45844	56	GC21P042199	16.7847	https://www.genecards.org/cgi-bin/carddisp.pl?gene=ABCG1
PDGFB	Platelet Derived Growth Factor Subunit B	Protein Coding	P01127	64	GC22M083986	16.78	https://www.genecards.org/cgi-bin/carddisp.pl?gene=PDGFB
SIRT3	Sirtuin 3	Protein Coding	Q9NTG7	60	GC11M000215	16.7558	https://www.genecards.org/cgi-bin/carddisp.pl?gene=SIRT3
LRP6	LDL Receptor Related Protein 6	Protein Coding	O75581	60	GC12M034573	16.7552	https://www.genecards.org/cgi-bin/carddisp.pl?gene=LRP6
BCHE	Butyrylcholinesterase	Protein Coding	P06276	63	GC03M165772	16.7489	https://www.genecards.org/cgi-bin/carddisp.pl?gene=BCHE
C19orf12	Chromosome 19 Open Reading Frame 12	Protein Coding	Q9NSK7	47	GC19M104809	16.7464	https://www.genecards.org/cgi-bin/carddisp.pl?gene=C19orf12
MAP2K1	Mitogen-Activated Protein Kinase Kinase 1	Protein Coding	Q02750	67	GC15P066386	16.7131	https://www.genecards.org/cgi-bin/carddisp.pl?gene=MAP2K1
MIR320A	MicroRNA 320a	RNA Gene		30	GC08M022409	16.6896	https://www.genecards.org/cgi-bin/carddisp.pl?gene=MIR320A
MIR221	MicroRNA 221	RNA Gene		29	GC0XM045746	16.6776	https://www.genecards.org/cgi-bin/carddisp.pl?gene=MIR221
THBS1	Thrombospondin 1	Protein Coding	P07996	59	GC15P039581	16.6602	https://www.genecards.org/cgi-bin/carddisp.pl?gene=THBS1
BBS7	Bardet-Biedl Syndrome 7	Protein Coding	Q8IWZ6	50	GC04M121824	16.6368	https://www.genecards.org/cgi-bin/carddisp.pl?gene=BBS7
PIK3CB	Phosphatidylinositol-4,5-Bisphosphate 3-Kinase Catalytic Subunit Beta	Protein Coding	P42338	62	GC03M138652	16.6356	https://www.genecards.org/cgi-bin/carddisp.pl?gene=PIK3CB
CD79A	CD79a Molecule	Protein Coding	P11912	61	GC19P041877	16.6192	https://www.genecards.org/cgi-bin/carddisp.pl?gene=CD79A
MT-CO2	Mitochondrially Encoded Cytochrome C Oxidase II	Protein Coding	P00403	49	GCMTP007587	16.5752	https://www.genecards.org/cgi-bin/carddisp.pl?gene=MT-CO2
MUC1	Mucin 1, Cell Surface Associated	Protein Coding	P15941	61	GC01M155185	16.5683	https://www.genecards.org/cgi-bin/carddisp.pl?gene=MUC1
MIR33B	MicroRNA 33b	RNA Gene		26	GC17M017813	16.5478	https://www.genecards.org/cgi-bin/carddisp.pl?gene=MIR33B
SNRPN	Small Nuclear Ribonucleoprotein Polypeptide N	Protein Coding	P63162	57	GC15P024823	16.5466	https://www.genecards.org/cgi-bin/carddisp.pl?gene=SNRPN
CSH2	Chorionic Somatomammotropin Hormone 2	Protein Coding	P0DML3	45	GC17M063872	16.5445	https://www.genecards.org/cgi-bin/carddisp.pl?gene=CSH2
MIR423	MicroRNA 423	RNA Gene		27	GC17P030117	16.5443	https://www.genecards.org/cgi-bin/carddisp.pl?gene=MIR423
MIR181A1	MicroRNA 181a-1	RNA Gene		27	GC01M198860	16.5438	https://www.genecards.org/cgi-bin/carddisp.pl?gene=MIR181A1
SLC11A1	Solute Carrier Family 11 Member 1	Protein Coding	P49279	59	GC02P218382	16.4839	https://www.genecards.org/cgi-bin/carddisp.pl?gene=SLC11A1
MIR199B	MicroRNA 199b	RNA Gene		28	GC09M128244	16.4761	https://www.genecards.org/cgi-bin/carddisp.pl?gene=MIR199B
PNPLA6	Patatin Like Phospholipase Domain Containing 6	Protein Coding	Q8IY17	57	GC19P007534	16.4602	https://www.genecards.org/cgi-bin/carddisp.pl?gene=PNPLA6
IFT172	Intraflagellar Transport 172	Protein Coding	Q9UG01	52	GC02M029173	16.4515	https://www.genecards.org/cgi-bin/carddisp.pl?gene=IFT172
GPR35	G Protein-Coupled Receptor 35	Protein Coding	Q9HC97	54	GC02P240605	16.4464	https://www.genecards.org/cgi-bin/carddisp.pl?gene=GPR35
F7	Coagulation Factor VII	Protein Coding	P08709	61	GC13P113105	16.4145	https://www.genecards.org/cgi-bin/carddisp.pl?gene=F7
HK1	Hexokinase 1	Protein Coding	P19367	63	GC10P069269	16.4035	https://www.genecards.org/cgi-bin/carddisp.pl?gene=HK1
CD40	CD40 Molecule	Protein Coding	P25942	63	GC20P046118	16.3806	https://www.genecards.org/cgi-bin/carddisp.pl?gene=CD40
C4A	Complement C4A (Chido/Rodgers Blood Group)	Protein Coding	P0C0L4	57	GC06P173101	16.3734	https://www.genecards.org/cgi-bin/carddisp.pl?gene=C4A
MLN	Motilin	Protein Coding	P12872	46	GC06M033794	16.3636	https://www.genecards.org/cgi-bin/carddisp.pl?gene=MLN
MOK	MOK Protein Kinase	Protein Coding	Q9UQ07	48	GC14M102214	16.3266	https://www.genecards.org/cgi-bin/carddisp.pl?gene=MOK
MT-CO3	Mitochondrially Encoded Cytochrome C Oxidase III	Protein Coding	P00414	43	GCMTP009209	16.3246	https://www.genecards.org/cgi-bin/carddisp.pl?gene=MT-CO3
IKBKB	Inhibitor Of Nuclear Factor Kappa B Kinase Subunit Beta	Protein Coding	O14920	67	GC08P042271	16.3202	https://www.genecards.org/cgi-bin/carddisp.pl?gene=IKBKB
MIR27B	MicroRNA 27b	RNA Gene		29	GC09P105428	16.3079	https://www.genecards.org/cgi-bin/carddisp.pl?gene=MIR27B
HK2	Hexokinase 2	Protein Coding	P52789	59	GC02P075366	16.2535	https://www.genecards.org/cgi-bin/carddisp.pl?gene=HK2
S100B	S100 Calcium Binding Protein B	Protein Coding	P04271	57	GC21M054609	16.2534	https://www.genecards.org/cgi-bin/carddisp.pl?gene=S100B
PC	Pyruvate Carboxylase	Protein Coding	P11498	60	GC11M066848	16.2337	https://www.genecards.org/cgi-bin/carddisp.pl?gene=PC
MTHFD1	Methylenetetrahydrofolate Dehydrogenase, Cyclohydrolase And Formyltetrahydrofolate Synthetase 1	Protein Coding	P11586	59	GC14P064388	16.176	https://www.genecards.org/cgi-bin/carddisp.pl?gene=MTHFD1
AMH	Anti-Mullerian Hormone	Protein Coding	P03971	57	GC19P141874	16.1626	https://www.genecards.org/cgi-bin/carddisp.pl?gene=AMH
NPHP4	Nephrocystin 4	Protein Coding	O75161	52	GC01M020769	16.1557	https://www.genecards.org/cgi-bin/carddisp.pl?gene=NPHP4
MIR23A	MicroRNA 23a	RNA Gene		30	GC19M104477	16.124	https://www.genecards.org/cgi-bin/carddisp.pl?gene=MIR23A
ALPP	Alkaline Phosphatase, Placental	Protein Coding	P05187	57	GC02P232378	16.1216	https://www.genecards.org/cgi-bin/carddisp.pl?gene=ALPP
MIR150	MicroRNA 150	RNA Gene		30	GC19M049500	16.1161	https://www.genecards.org/cgi-bin/carddisp.pl?gene=MIR150
FFAR1	Free Fatty Acid Receptor 1	Protein Coding	O14842	52	GC19P144044	16.1135	https://www.genecards.org/cgi-bin/carddisp.pl?gene=FFAR1
HERC2	HECT And RLD Domain Containing E3 Ubiquitin Protein Ligase 2	Protein Coding	O95714	57	GC15M028111	16.104	https://www.genecards.org/cgi-bin/carddisp.pl?gene=HERC2
FABP1	Fatty Acid Binding Protein 1	Protein Coding	P07148	55	GC02M088122	16.0997	https://www.genecards.org/cgi-bin/carddisp.pl?gene=FABP1
ACACB	Acetyl-CoA Carboxylase Beta	Protein Coding	O00763	58	GC12P109116	16.0921	https://www.genecards.org/cgi-bin/carddisp.pl?gene=ACACB
MATN4	Matrilin 4	Protein Coding	O95460	49	GC20M045293	16.0633	https://www.genecards.org/cgi-bin/carddisp.pl?gene=MATN4
GJA1	Gap Junction Protein Alpha 1	Protein Coding	P17302	64	GC06P174138	16.0575	https://www.genecards.org/cgi-bin/carddisp.pl?gene=GJA1
PSMB9	Proteasome 20S Subunit Beta 9	Protein Coding	P28065	59	GC06P173111	16.0452	https://www.genecards.org/cgi-bin/carddisp.pl?gene=PSMB9
KL	Klotho	Protein Coding	Q9UEF7	61	GC13P033016	16.0391	https://www.genecards.org/cgi-bin/carddisp.pl?gene=KL
PPY	Pancreatic Polypeptide	Protein Coding	P01298	51	GC17M043940	16.0381	https://www.genecards.org/cgi-bin/carddisp.pl?gene=PPY
GREM1	Gremlin 1, DAN Family BMP Antagonist	Protein Coding	O60565	57	GC15P183913	16.027	https://www.genecards.org/cgi-bin/carddisp.pl?gene=GREM1
FOXM1	Forkhead Box M1	Protein Coding	Q08050	56	GC12M002857	16.0085	https://www.genecards.org/cgi-bin/carddisp.pl?gene=FOXM1
LMNB2	Lamin B2	Protein Coding	Q03252	56	GC19M104058	15.9877	https://www.genecards.org/cgi-bin/carddisp.pl?gene=LMNB2
CYP27A1	Cytochrome P450 Family 27 Subfamily A Member 1	Protein Coding	Q02318	60	GC02P218781	15.9803	https://www.genecards.org/cgi-bin/carddisp.pl?gene=CYP27A1
GPT2	Glutamic--Pyruvic Transaminase 2	Protein Coding	Q8TD30	59	GC16P113459	15.9732	https://www.genecards.org/cgi-bin/carddisp.pl?gene=GPT2
CD40LG	CD40 Ligand	Protein Coding	P29965	63	GC0XP136649	15.9492	https://www.genecards.org/cgi-bin/carddisp.pl?gene=CD40LG
MIR25	MicroRNA 25	RNA Gene		29	GC07M100093	15.9313	https://www.genecards.org/cgi-bin/carddisp.pl?gene=MIR25
SREBF2	Sterol Regulatory Element Binding Transcription Factor 2	Protein Coding	Q12772	56	GC22P041833	15.926	https://www.genecards.org/cgi-bin/carddisp.pl?gene=SREBF2
LDHA	Lactate Dehydrogenase A	Protein Coding	P00338	64	GC11P018394	15.9224	https://www.genecards.org/cgi-bin/carddisp.pl?gene=LDHA
BBIP1	BBSome Interacting Protein 1	Protein Coding	A8MTZ0	43	GC10M110898	15.9213	https://www.genecards.org/cgi-bin/carddisp.pl?gene=BBIP1
TWNK	Twinkle MtDNA Helicase	Protein Coding	Q96RR1	54	GC10P120366	15.9132	https://www.genecards.org/cgi-bin/carddisp.pl?gene=TWNK
BLM	BLM RecQ Like Helicase	Protein Coding	P54132	63	GC15P090717	15.9103	https://www.genecards.org/cgi-bin/carddisp.pl?gene=BLM
PRPS1	Phosphoribosyl Pyrophosphate Synthetase 1	Protein Coding	P60891	60	GC0XP107628	15.8934	https://www.genecards.org/cgi-bin/carddisp.pl?gene=PRPS1
KRT18	Keratin 18	Protein Coding	P05783	63	GC12P052948	15.877	https://www.genecards.org/cgi-bin/carddisp.pl?gene=KRT18
MIR486-1	MicroRNA 486-1	RNA Gene		28	GC08M041660	15.8692	https://www.genecards.org/cgi-bin/carddisp.pl?gene=MIR486-1
MIR98	MicroRNA 98	RNA Gene		26	GC0XM053943	15.8672	https://www.genecards.org/cgi-bin/carddisp.pl?gene=MIR98
GOT2	Glutamic-Oxaloacetic Transaminase 2	Protein Coding	P00505	60	GC16M058707	15.8617	https://www.genecards.org/cgi-bin/carddisp.pl?gene=GOT2
CDK4	Cyclin Dependent Kinase 4	Protein Coding	P11802	67	GC12M060215	15.8589	https://www.genecards.org/cgi-bin/carddisp.pl?gene=CDK4
CGA	Glycoprotein Hormones, Alpha Polypeptide	Protein Coding	P01215	57	GC06M087085	15.8491	https://www.genecards.org/cgi-bin/carddisp.pl?gene=CGA
USF1	Upstream Transcription Factor 1	Protein Coding	P22415	56	GC01M161039	15.8455	https://www.genecards.org/cgi-bin/carddisp.pl?gene=USF1
ANGPTL6	Angiopoietin Like 6	Protein Coding	Q8NI99	51	GC19M010092	15.8128	https://www.genecards.org/cgi-bin/carddisp.pl?gene=ANGPTL6
MIR15B	MicroRNA 15b	RNA Gene		28	GC03P160404	15.8094	https://www.genecards.org/cgi-bin/carddisp.pl?gene=MIR15B
LMF1	Lipase Maturation Factor 1	Protein Coding	Q96S06	50	GC16M000853	15.7965	https://www.genecards.org/cgi-bin/carddisp.pl?gene=LMF1
DHCR7	7-Dehydrocholesterol Reductase	Protein Coding	Q9UBM7	61	GC11M136756	15.7828	https://www.genecards.org/cgi-bin/carddisp.pl?gene=DHCR7
NFKBIA	NFKB Inhibitor Alpha	Protein Coding	P25963	64	GC14M035401	15.7805	https://www.genecards.org/cgi-bin/carddisp.pl?gene=NFKBIA
SCD	Stearoyl-CoA Desaturase	Protein Coding	O00767	61	GC10P100347	15.7699	https://www.genecards.org/cgi-bin/carddisp.pl?gene=SCD
BBS12	Bardet-Biedl Syndrome 12	Protein Coding	Q6ZW61	46	GC04P122702	15.7596	https://www.genecards.org/cgi-bin/carddisp.pl?gene=BBS12
CS	Citrate Synthase	Protein Coding	O75390	58	GC12M056271	15.7512	https://www.genecards.org/cgi-bin/carddisp.pl?gene=CS
CREB1	CAMP Responsive Element Binding Protein 1	Protein Coding	P16220	63	GC02P207529	15.7292	https://www.genecards.org/cgi-bin/carddisp.pl?gene=CREB1
TTC8	Tetratricopeptide Repeat Domain 8	Protein Coding	Q8TAM2	52	GC14P094379	15.7283	https://www.genecards.org/cgi-bin/carddisp.pl?gene=TTC8
CSF1	Colony Stimulating Factor 1	Protein Coding	P09603	57	GC01P111495	15.72	https://www.genecards.org/cgi-bin/carddisp.pl?gene=CSF1
MIR144	MicroRNA 144	RNA Gene		26	GC17M092933	15.7137	https://www.genecards.org/cgi-bin/carddisp.pl?gene=MIR144
SDCCAG8	SHH Signaling And Ciliogenesis Regulator SDCCAG8	Protein Coding	Q86SQ7	53	GC01P243255	15.7082	https://www.genecards.org/cgi-bin/carddisp.pl?gene=SDCCAG8
F8	Coagulation Factor VIII	Protein Coding	P00451	61	GC0XM154835	15.7062	https://www.genecards.org/cgi-bin/carddisp.pl?gene=F8
SHC1	SHC Adaptor Protein 1	Protein Coding	P29353	57	GC01M154962	15.7002	https://www.genecards.org/cgi-bin/carddisp.pl?gene=SHC1
ARG1	Arginase 1	Protein Coding	P05089	63	GC06P174283	15.6991	https://www.genecards.org/cgi-bin/carddisp.pl?gene=ARG1
ELANE	Elastase, Neutrophil Expressed	Protein Coding	P08246	64	GC19P141796	15.6975	https://www.genecards.org/cgi-bin/carddisp.pl?gene=ELANE
ABCG5	ATP Binding Cassette Subfamily G Member 5	Protein Coding	Q9H222	58	GC02M043806	15.6715	https://www.genecards.org/cgi-bin/carddisp.pl?gene=ABCG5
FST	Follistatin	Protein Coding	P19883	61	GC05P053480	15.667	https://www.genecards.org/cgi-bin/carddisp.pl?gene=FST
GFAP	Glial Fibrillary Acidic Protein	Protein Coding	P14136	61	GC17M093547	15.6397	https://www.genecards.org/cgi-bin/carddisp.pl?gene=GFAP
CCR2	C-C Motif Chemokine Receptor 2	Protein Coding	P41597	58	GC03P063058	15.6335	https://www.genecards.org/cgi-bin/carddisp.pl?gene=CCR2
PDE5A	Phosphodiesterase 5A	Protein Coding	O76074	59	GC04M119494	15.61	https://www.genecards.org/cgi-bin/carddisp.pl?gene=PDE5A
MIR130A	MicroRNA 130a	RNA Gene		30	GC11P057641	15.6073	https://www.genecards.org/cgi-bin/carddisp.pl?gene=MIR130A
GYS2	Glycogen Synthase 2	Protein Coding	P54840	58	GC12M034669	15.6063	https://www.genecards.org/cgi-bin/carddisp.pl?gene=GYS2
PIK3CD	Phosphatidylinositol-4,5-Bisphosphate 3-Kinase Catalytic Subunit Delta	Protein Coding	O00329	66	GC01P068090	15.6039	https://www.genecards.org/cgi-bin/carddisp.pl?gene=PIK3CD
PCSK2	Proprotein Convertase Subtilisin/Kexin Type 2	Protein Coding	P16519	57	GC20P017226	15.5574	https://www.genecards.org/cgi-bin/carddisp.pl?gene=PCSK2
PTPRC	Protein Tyrosine Phosphatase Receptor Type C	Protein Coding	P08575	65	GC01P198607	15.5106	https://www.genecards.org/cgi-bin/carddisp.pl?gene=PTPRC
TNFRSF10A	TNF Receptor Superfamily Member 10a	Protein Coding	O00220	57	GC08M023190	15.4992	https://www.genecards.org/cgi-bin/carddisp.pl?gene=TNFRSF10A
ATP13A2	ATPase Cation Transporting 13A2	Protein Coding	Q9NQ11	57	GC01M016985	15.4985	https://www.genecards.org/cgi-bin/carddisp.pl?gene=ATP13A2
PF4	Platelet Factor 4	Protein Coding	P02776	53	GC04M073980	15.4914	https://www.genecards.org/cgi-bin/carddisp.pl?gene=PF4
SLC22A1	Solute Carrier Family 22 Member 1	Protein Coding	O15245	55	GC06P160121	15.4905	https://www.genecards.org/cgi-bin/carddisp.pl?gene=SLC22A1
GPBAR1	G Protein-Coupled Bile Acid Receptor 1	Protein Coding	Q8TDU6	52	GC02P218259	15.4731	https://www.genecards.org/cgi-bin/carddisp.pl?gene=GPBAR1
CD38	CD38 Molecule	Protein Coding	P28907	59	GC04P028382	15.4581	https://www.genecards.org/cgi-bin/carddisp.pl?gene=CD38
MT-RNR1	Mitochondrially Encoded 12S RRNA	RNA Gene	A0A0C5B5G6	25	GCMTP000642	15.4489	https://www.genecards.org/cgi-bin/carddisp.pl?gene=MT-RNR1
MMP3	Matrix Metallopeptidase 3	Protein Coding	P08254	63	GC11M102835	15.4329	https://www.genecards.org/cgi-bin/carddisp.pl?gene=MMP3
TPK1	Thiamin Pyrophosphokinase 1	Protein Coding	Q9H3S4	57	GC07M144451	15.4221	https://www.genecards.org/cgi-bin/carddisp.pl?gene=TPK1
MKKS	MKKS Centrosomal Shuttling Protein	Protein Coding	Q9NPJ1	51	GC20M010560	15.4218	https://www.genecards.org/cgi-bin/carddisp.pl?gene=MKKS
NF1	Neurofibromin 1	Protein Coding	P21359	61	GC17P031094	15.4098	https://www.genecards.org/cgi-bin/carddisp.pl?gene=NF1
BMAL1	Basic Helix-Loop-Helix ARNT Like 1	Protein Coding	O00327	54	GC11P016271	15.3963	https://www.genecards.org/cgi-bin/carddisp.pl?gene=BMAL1
GOT1	Glutamic-Oxaloacetic Transaminase 1	Protein Coding	P17174	58	GC10M099396	15.387	https://www.genecards.org/cgi-bin/carddisp.pl?gene=GOT1
LGALS3	Galectin 3	Protein Coding	P17931	57	GC14P055124	15.3831	https://www.genecards.org/cgi-bin/carddisp.pl?gene=LGALS3
FGB	Fibrinogen Beta Chain	Protein Coding	P02675	60	GC04P154711	15.376	https://www.genecards.org/cgi-bin/carddisp.pl?gene=FGB
MIR22	MicroRNA 22	RNA Gene		30	GC17M001713	15.375	https://www.genecards.org/cgi-bin/carddisp.pl?gene=MIR22
TGIF1	TGFB Induced Factor Homeobox 1	Protein Coding	Q15583	58	GC18P003411	15.3735	https://www.genecards.org/cgi-bin/carddisp.pl?gene=TGIF1
ACHE	Acetylcholinesterase (Yt Blood Group)	Protein Coding	P22303	61	GC07M100889	15.3725	https://www.genecards.org/cgi-bin/carddisp.pl?gene=ACHE
MIR378A	MicroRNA 378a	RNA Gene		30	GC05P149732	15.3695	https://www.genecards.org/cgi-bin/carddisp.pl?gene=MIR378A
MIR181C	MicroRNA 181c	RNA Gene		28	GC19P142414	15.3546	https://www.genecards.org/cgi-bin/carddisp.pl?gene=MIR181C
MIR30B	MicroRNA 30b	RNA Gene		30	GC08M134800	15.3404	https://www.genecards.org/cgi-bin/carddisp.pl?gene=MIR30B
ESR2	Estrogen Receptor 2	Protein Coding	Q92731	61	GC14M064084	15.3224	https://www.genecards.org/cgi-bin/carddisp.pl?gene=ESR2
MKRN3	Makorin Ring Finger Protein 3	Protein Coding	Q13064	52	GC15P190349	15.2978	https://www.genecards.org/cgi-bin/carddisp.pl?gene=MKRN3
NARS2	Asparaginyl-TRNA Synthetase 2, Mitochondrial	Protein Coding	Q96I59	56	GC11M078435	15.2887	https://www.genecards.org/cgi-bin/carddisp.pl?gene=NARS2
CUBN	Cubilin	Protein Coding	O60494	59	GC10M016824	15.2577	https://www.genecards.org/cgi-bin/carddisp.pl?gene=CUBN
CYP2D6	Cytochrome P450 Family 2 Subfamily D Member 6 (Gene/Pseudogene)	Protein Coding	P10635	60	GC22M042126	15.2453	https://www.genecards.org/cgi-bin/carddisp.pl?gene=CYP2D6
COL4A3	Collagen Type IV Alpha 3 Chain	Protein Coding	Q01955	58	GC02P227164	15.2282	https://www.genecards.org/cgi-bin/carddisp.pl?gene=COL4A3
FGFR1	Fibroblast Growth Factor Receptor 1	Protein Coding	P11362	68	GC08M038400	15.224	https://www.genecards.org/cgi-bin/carddisp.pl?gene=FGFR1
FAM167A	Family With Sequence Similarity 167 Member A	Protein Coding	Q96KS9	47	GC08M011421	15.2237	https://www.genecards.org/cgi-bin/carddisp.pl?gene=FAM167A
ALOX12	Arachidonate 12-Lipoxygenase, 12S Type	Protein Coding	P18054	57	GC17P143321	15.1876	https://www.genecards.org/cgi-bin/carddisp.pl?gene=ALOX12
VPS13B	Vacuolar Protein Sorting 13 Homolog B	Protein Coding	Q7Z7G8	53	GC08P099154	15.1856	https://www.genecards.org/cgi-bin/carddisp.pl?gene=VPS13B
SDHA	Succinate Dehydrogenase Complex Flavoprotein Subunit A	Protein Coding	P31040	61	GC05P000238	15.1839	https://www.genecards.org/cgi-bin/carddisp.pl?gene=SDHA
CTSB	Cathepsin B	Protein Coding	P07858	64	GC08M011842	15.1742	https://www.genecards.org/cgi-bin/carddisp.pl?gene=CTSB
DCD	Dermcidin	Protein Coding	P81605	49	GC12M054644	15.159	https://www.genecards.org/cgi-bin/carddisp.pl?gene=DCD
SLC16A11	Solute Carrier Family 16 Member 11	Protein Coding	Q8NCK7	45	GC17M007041	15.1532	https://www.genecards.org/cgi-bin/carddisp.pl?gene=SLC16A11
LGALS1	Galectin 1	Protein Coding	P09382	56	GC22P037675	15.1304	https://www.genecards.org/cgi-bin/carddisp.pl?gene=LGALS1
CYP2C9	Cytochrome P450 Family 2 Subfamily C Member 9	Protein Coding	P11712	59	GC10P094938	15.1288	https://www.genecards.org/cgi-bin/carddisp.pl?gene=CYP2C9
MIR130B	MicroRNA 130b	RNA Gene		28	GC22P091062	15.1214	https://www.genecards.org/cgi-bin/carddisp.pl?gene=MIR130B
JUN	Jun Proto-Oncogene, AP-1 Transcription Factor Subunit	Protein Coding	P05412	63	GC01M058780	15.1167	https://www.genecards.org/cgi-bin/carddisp.pl?gene=JUN
TRPC6	Transient Receptor Potential Cation Channel Subfamily C Member 6	Protein Coding	Q9Y210	63	GC11M101451	15.1131	https://www.genecards.org/cgi-bin/carddisp.pl?gene=TRPC6
CD63	CD63 Molecule	Protein Coding	P08962	56	GC12M060092	15.1083	https://www.genecards.org/cgi-bin/carddisp.pl?gene=CD63
GAST	Gastrin	Protein Coding	P01350	53	GC17P041712	15.1072	https://www.genecards.org/cgi-bin/carddisp.pl?gene=GAST
DRD2	Dopamine Receptor D2	Protein Coding	P14416	63	GC11M113409	15.0993	https://www.genecards.org/cgi-bin/carddisp.pl?gene=DRD2
KIR3DL1	Killer Cell Immunoglobulin Like Receptor, Three Ig Domains And Long Cytoplasmic Tail 1	Protein Coding	P43629	51	GC19P143552	15.081	https://www.genecards.org/cgi-bin/carddisp.pl?gene=KIR3DL1
CRB2	Crumbs Cell Polarity Complex Component 2	Protein Coding	Q5IJ48	54	GC09P149418	15.0647	https://www.genecards.org/cgi-bin/carddisp.pl?gene=CRB2
MIR200C	MicroRNA 200c	RNA Gene		30	GC12P068289	15.0551	https://www.genecards.org/cgi-bin/carddisp.pl?gene=MIR200C
KCNA3	Potassium Voltage-Gated Channel Subfamily A Member 3	Protein Coding	P22001	57	GC01M110654	15.0539	https://www.genecards.org/cgi-bin/carddisp.pl?gene=KCNA3
MIR16-1	MicroRNA 16-1	RNA Gene		29	GC13M050048	15.0526	https://www.genecards.org/cgi-bin/carddisp.pl?gene=MIR16-1
MIR342	MicroRNA 342	RNA Gene		29	GC14P100109	15.0457	https://www.genecards.org/cgi-bin/carddisp.pl?gene=MIR342
IGFBP7	Insulin Like Growth Factor Binding Protein 7	Protein Coding	Q16270	59	GC04M057030	15.0449	https://www.genecards.org/cgi-bin/carddisp.pl?gene=IGFBP7
CYP2R1	Cytochrome P450 Family 2 Subfamily R Member 1	Protein Coding	Q6VVX0	56	GC11M014877	15.0426	https://www.genecards.org/cgi-bin/carddisp.pl?gene=CYP2R1
ABCG8	ATP Binding Cassette Subfamily G Member 8	Protein Coding	Q9H221	54	GC02P044543	15.0418	https://www.genecards.org/cgi-bin/carddisp.pl?gene=ABCG8
BMP7	Bone Morphogenetic Protein 7	Protein Coding	P18075	60	GC20M057168	15.0364	https://www.genecards.org/cgi-bin/carddisp.pl?gene=BMP7
HSPA1B	Heat Shock Protein Family A (Hsp70) Member 1B	Protein Coding	P0DMV9	54	GC06P173096	15.025	https://www.genecards.org/cgi-bin/carddisp.pl?gene=HSPA1B
MIR10A	MicroRNA 10a	RNA Gene		30	GC17M048579	15.0167	https://www.genecards.org/cgi-bin/carddisp.pl?gene=MIR10A
UBE2E2	Ubiquitin Conjugating Enzyme E2 E2	Protein Coding	Q96LR5	51	GC03P025910	14.9865	https://www.genecards.org/cgi-bin/carddisp.pl?gene=UBE2E2
SAA1	Serum Amyloid A1	Protein Coding	P0DJI8	51	GC11P020053	14.9845	https://www.genecards.org/cgi-bin/carddisp.pl?gene=SAA1
PRKAB1	Protein Kinase AMP-Activated Non-Catalytic Subunit Beta 1	Protein Coding	Q9Y478	60	GC12P119667	14.9732	https://www.genecards.org/cgi-bin/carddisp.pl?gene=PRKAB1
G6PC3	Glucose-6-Phosphatase Catalytic Subunit 3	Protein Coding	Q9BUM1	54	GC17P044070	14.9502	https://www.genecards.org/cgi-bin/carddisp.pl?gene=G6PC3
GSTP1	Glutathione S-Transferase Pi 1	Protein Coding	P09211	63	GC11P067583	14.9406	https://www.genecards.org/cgi-bin/carddisp.pl?gene=GSTP1
ADRB1	Adrenoceptor Beta 1	Protein Coding	P08588	61	GC10P120791	14.9375	https://www.genecards.org/cgi-bin/carddisp.pl?gene=ADRB1
SLC12A1	Solute Carrier Family 12 Member 1	Protein Coding	Q13621	61	GC15P184282	14.934	https://www.genecards.org/cgi-bin/carddisp.pl?gene=SLC12A1
MMP14	Matrix Metallopeptidase 14	Protein Coding	P50281	64	GC14P054634	14.9285	https://www.genecards.org/cgi-bin/carddisp.pl?gene=MMP14
CR2	Complement C3d Receptor 2	Protein Coding	P20023	59	GC01P207454	14.9042	https://www.genecards.org/cgi-bin/carddisp.pl?gene=CR2
APC	APC Regulator Of WNT Signaling Pathway	Protein Coding	P25054	62	GC05P112707	14.901	https://www.genecards.org/cgi-bin/carddisp.pl?gene=APC
MIR19B1	MicroRNA 19b-1	RNA Gene		26	GC13P091733	14.8952	https://www.genecards.org/cgi-bin/carddisp.pl?gene=MIR19B1
BMP4	Bone Morphogenetic Protein 4	Protein Coding	P12644	62	GC14M053949	14.8927	https://www.genecards.org/cgi-bin/carddisp.pl?gene=BMP4
MIRLET7C	MicroRNA Let-7c	RNA Gene		30	GC21P020733	14.8922	https://www.genecards.org/cgi-bin/carddisp.pl?gene=MIRLET7C
OTX2	Orthodenticle Homeobox 2	Protein Coding	P32243	59	GC14M056799	14.877	https://www.genecards.org/cgi-bin/carddisp.pl?gene=OTX2
BBS9	Bardet-Biedl Syndrome 9	Protein Coding	Q3SYG4	53	GC07P034104	14.8726	https://www.genecards.org/cgi-bin/carddisp.pl?gene=BBS9
MT-ND6	Mitochondrially Encoded NADH:Ubiquinone Oxidoreductase Core Subunit 6	Protein Coding	P03923	43	GCMTM014151	14.8593	https://www.genecards.org/cgi-bin/carddisp.pl?gene=MT-ND6
FOXO3	Forkhead Box O3	Protein Coding	O43524	60	GC06P108559	14.8592	https://www.genecards.org/cgi-bin/carddisp.pl?gene=FOXO3
MIR93	MicroRNA 93	RNA Gene		30	GC07M106402	14.8581	https://www.genecards.org/cgi-bin/carddisp.pl?gene=MIR93
MEF2A	Myocyte Enhancer Factor 2A	Protein Coding	Q02078	59	GC15P099565	14.8493	https://www.genecards.org/cgi-bin/carddisp.pl?gene=MEF2A
CHGA	Chromogranin A	Protein Coding	P10645	56	GC14P094540	14.8427	https://www.genecards.org/cgi-bin/carddisp.pl?gene=CHGA
PIK3C2A	Phosphatidylinositol-4-Phosphate 3-Kinase Catalytic Subunit Type 2 Alpha	Protein Coding	O00443	60	GC11M018080	14.8376	https://www.genecards.org/cgi-bin/carddisp.pl?gene=PIK3C2A
ATP6AP2	ATPase H+ Transporting Accessory Protein 2	Protein Coding	O75787	57	GC0XP040664	14.8365	https://www.genecards.org/cgi-bin/carddisp.pl?gene=ATP6AP2
MIR204	MicroRNA 204	RNA Gene		31	GC09M070809	14.832	https://www.genecards.org/cgi-bin/carddisp.pl?gene=MIR204
MIR424	MicroRNA 424	RNA Gene		27	GC0XM135360	14.8247	https://www.genecards.org/cgi-bin/carddisp.pl?gene=MIR424
MIRLET7B	MicroRNA Let-7b	RNA Gene		29	GC22P087150	14.8057	https://www.genecards.org/cgi-bin/carddisp.pl?gene=MIRLET7B
RPS6KB1	Ribosomal Protein S6 Kinase B1	Protein Coding	P23443	63	GC17P059893	14.7801	https://www.genecards.org/cgi-bin/carddisp.pl?gene=RPS6KB1
AQP7	Aquaporin 7	Protein Coding	O14520	55	GC09M033384	14.7747	https://www.genecards.org/cgi-bin/carddisp.pl?gene=AQP7
MIR133B	MicroRNA 133b	RNA Gene		30	GC06P052148	14.7594	https://www.genecards.org/cgi-bin/carddisp.pl?gene=MIR133B
MT-TS1	Mitochondrially Encoded TRNA-Ser (UCN) 1	RNA Gene		22	GCMTM007447	14.7586	https://www.genecards.org/cgi-bin/carddisp.pl?gene=MT-TS1
ITGA2	Integrin Subunit Alpha 2	Protein Coding	P17301	59	GC05P052989	14.7544	https://www.genecards.org/cgi-bin/carddisp.pl?gene=ITGA2
WDPCP	WD Repeat Containing Planar Cell Polarity Effector	Protein Coding	O95876	50	GC02M063121	14.7205	https://www.genecards.org/cgi-bin/carddisp.pl?gene=WDPCP
CD163	CD163 Molecule	Protein Coding	Q86VB7	58	GC12M034465	14.7147	https://www.genecards.org/cgi-bin/carddisp.pl?gene=CD163
TRPM6	Transient Receptor Potential Cation Channel Subfamily M Member 6	Protein Coding	Q9BX84	56	GC09M074725	14.6952	https://www.genecards.org/cgi-bin/carddisp.pl?gene=TRPM6
KIR2DL2	Killer Cell Immunoglobulin Like Receptor, Two Ig Domains And Long Cytoplasmic Tail 2	Protein Coding	P43627	36	GC19MR00107	14.6751	https://www.genecards.org/cgi-bin/carddisp.pl?gene=KIR2DL2
TGFBI	Transforming Growth Factor Beta Induced	Protein Coding	Q15582	58	GC05P136027	14.6609	https://www.genecards.org/cgi-bin/carddisp.pl?gene=TGFBI
GRB14	Growth Factor Receptor Bound Protein 14	Protein Coding	Q14449	55	GC02M164492	14.6606	https://www.genecards.org/cgi-bin/carddisp.pl?gene=GRB14
MIR339	MicroRNA 339	RNA Gene		29	GC07M001022	14.6543	https://www.genecards.org/cgi-bin/carddisp.pl?gene=MIR339
CCL11	C-C Motif Chemokine Ligand 11	Protein Coding	P51671	59	GC17P034285	14.6259	https://www.genecards.org/cgi-bin/carddisp.pl?gene=CCL11
KRAS	KRAS Proto-Oncogene, GTPase	Protein Coding	P01116	66	GC12M034710	14.6177	https://www.genecards.org/cgi-bin/carddisp.pl?gene=KRAS
MYD88	MYD88 Innate Immune Signal Transduction Adaptor	Protein Coding	Q99836	62	GC03P038437	14.6106	https://www.genecards.org/cgi-bin/carddisp.pl?gene=MYD88
MIR139	MicroRNA 139	RNA Gene		30	GC11M072615	14.5994	https://www.genecards.org/cgi-bin/carddisp.pl?gene=MIR139
TIMP2	TIMP Metallopeptidase Inhibitor 2	Protein Coding	P16035	54	GC17M078852	14.5992	https://www.genecards.org/cgi-bin/carddisp.pl?gene=TIMP2
MIR214	MicroRNA 214	RNA Gene		31	GC01M172234	14.5987	https://www.genecards.org/cgi-bin/carddisp.pl?gene=MIR214
TRIB3	Tribbles Pseudokinase 3	Protein Coding	Q96RU7	54	GC20P000504	14.5712	https://www.genecards.org/cgi-bin/carddisp.pl?gene=TRIB3
CHI3L1	Chitinase 3 Like 1	Protein Coding	P36222	59	GC01M203148	14.5696	https://www.genecards.org/cgi-bin/carddisp.pl?gene=CHI3L1
CPA1	Carboxypeptidase A1	Protein Coding	P15085	56	GC07P130380	14.5612	https://www.genecards.org/cgi-bin/carddisp.pl?gene=CPA1
PKLR	Pyruvate Kinase L/R	Protein Coding	P30613	60	GC01M155289	14.5544	https://www.genecards.org/cgi-bin/carddisp.pl?gene=PKLR
NR0B2	Nuclear Receptor Subfamily 0 Group B Member 2	Protein Coding	Q15466	54	GC01M034192	14.5537	https://www.genecards.org/cgi-bin/carddisp.pl?gene=NR0B2
MIR517A	MicroRNA 517a	RNA Gene		25	GC19P053712	14.5215	https://www.genecards.org/cgi-bin/carddisp.pl?gene=MIR517A
MIRLET7A1	MicroRNA Let-7a-1	RNA Gene		30	GC09P094175	14.4843	https://www.genecards.org/cgi-bin/carddisp.pl?gene=MIRLET7A1
KEAP1	Kelch Like ECH Associated Protein 1	Protein Coding	Q14145	61	GC19M010486	14.4669	https://www.genecards.org/cgi-bin/carddisp.pl?gene=KEAP1
PDE3B	Phosphodiesterase 3B	Protein Coding	Q13370	57	GC11P014643	14.4666	https://www.genecards.org/cgi-bin/carddisp.pl?gene=PDE3B
MIR127	MicroRNA 127	RNA Gene		30	GC14P119209	14.4598	https://www.genecards.org/cgi-bin/carddisp.pl?gene=MIR127
NRF1	Nuclear Respiratory Factor 1	Protein Coding	Q16656	57	GC07P129611	14.4547	https://www.genecards.org/cgi-bin/carddisp.pl?gene=NRF1
CSN1S1	Casein Alpha S1	Protein Coding	P47710	50	GC04P070085	14.4509	https://www.genecards.org/cgi-bin/carddisp.pl?gene=CSN1S1
HSP90AA1	Heat Shock Protein 90 Alpha Family Class A Member 1	Protein Coding	P07900	64	GC14M102080	14.4495	https://www.genecards.org/cgi-bin/carddisp.pl?gene=HSP90AA1
HSPA8	Heat Shock Protein Family A (Hsp70) Member 8	Protein Coding	P11142	62	GC11M123057	14.4489	https://www.genecards.org/cgi-bin/carddisp.pl?gene=HSPA8
APOM	Apolipoprotein M	Protein Coding	O95445	51	GC06P173087	14.4483	https://www.genecards.org/cgi-bin/carddisp.pl?gene=APOM
MT-CYB	Mitochondrially Encoded Cytochrome B	Protein Coding	P00156	45	GCMTP014749	14.4465	https://www.genecards.org/cgi-bin/carddisp.pl?gene=MT-CYB
DNMT3A	DNA Methyltransferase 3 Alpha	Protein Coding	Q9Y6K1	65	GC02M025228	14.4461	https://www.genecards.org/cgi-bin/carddisp.pl?gene=DNMT3A
ZSCAN20	Zinc Finger And SCAN Domain Containing 20	Protein Coding	P17040	45	GC01P069405	14.44	https://www.genecards.org/cgi-bin/carddisp.pl?gene=ZSCAN20
CD8A	CD8 Subunit Alpha	Protein Coding	P01732	61	GC02M086784	14.3991	https://www.genecards.org/cgi-bin/carddisp.pl?gene=CD8A
GRB10	Growth Factor Receptor Bound Protein 10	Protein Coding	Q13322	56	GC07M050590	14.3963	https://www.genecards.org/cgi-bin/carddisp.pl?gene=GRB10
SNORD15A	Small Nucleolar RNA, C/D Box 15A	RNA Gene		25	GC11P075400	14.3935	https://www.genecards.org/cgi-bin/carddisp.pl?gene=SNORD15A
APOC1	Apolipoprotein C1	Protein Coding	P02654	53	GC19P044914	14.3812	https://www.genecards.org/cgi-bin/carddisp.pl?gene=APOC1
MIR18A	MicroRNA 18a	RNA Gene		28	GC13P091736	14.3597	https://www.genecards.org/cgi-bin/carddisp.pl?gene=MIR18A
CYP7A1	Cytochrome P450 Family 7 Subfamily A Member 1	Protein Coding	P22680	55	GC08M058490	14.3588	https://www.genecards.org/cgi-bin/carddisp.pl?gene=CYP7A1
PROX1	Prospero Homeobox 1	Protein Coding	Q92786	56	GC01P213983	14.3573	https://www.genecards.org/cgi-bin/carddisp.pl?gene=PROX1
KCNJ10	Potassium Inwardly Rectifying Channel Subfamily J Member 10	Protein Coding	P78508	59	GC01M159998	14.3524	https://www.genecards.org/cgi-bin/carddisp.pl?gene=KCNJ10
MIR191	MicroRNA 191	RNA Gene		30	GC03M054490	14.3474	https://www.genecards.org/cgi-bin/carddisp.pl?gene=MIR191
IL2RB	Interleukin 2 Receptor Subunit Beta	Protein Coding	P14784	63	GC22M083884	14.3446	https://www.genecards.org/cgi-bin/carddisp.pl?gene=IL2RB
MIR374A	MicroRNA 374a	RNA Gene		25	GC0XM074300	14.3433	https://www.genecards.org/cgi-bin/carddisp.pl?gene=MIR374A
LIPA	Lipase A, Lysosomal Acid Type	Protein Coding	P38571	62	GC10M089213	14.3393	https://www.genecards.org/cgi-bin/carddisp.pl?gene=LIPA
HLA-C	Major Histocompatibility Complex, Class I, C	Protein Coding	P10321	57	GC06M103302	14.3366	https://www.genecards.org/cgi-bin/carddisp.pl?gene=HLA-C
NUP107	Nucleoporin 107	Protein Coding	P57740	57	GC12P068686	14.3239	https://www.genecards.org/cgi-bin/carddisp.pl?gene=NUP107
XRCC4	X-Ray Repair Cross Complementing 4	Protein Coding	Q13426	57	GC05P083077	14.3183	https://www.genecards.org/cgi-bin/carddisp.pl?gene=XRCC4
TIMP3	TIMP Metallopeptidase Inhibitor 3	Protein Coding	P35625	57	GC22P086768	14.3037	https://www.genecards.org/cgi-bin/carddisp.pl?gene=TIMP3
CYCS	Cytochrome C, Somatic	Protein Coding	P99999	61	GC07M025118	14.2819	https://www.genecards.org/cgi-bin/carddisp.pl?gene=CYCS
FLNB	Filamin B	Protein Coding	O75369	60	GC03P058008	14.2768	https://www.genecards.org/cgi-bin/carddisp.pl?gene=FLNB
OPRM1	Opioid Receptor Mu 1	Protein Coding	P35372	61	GC06P174892	14.2699	https://www.genecards.org/cgi-bin/carddisp.pl?gene=OPRM1
BSND	Barttin CLCNK Type Accessory Subunit Beta	Protein Coding	Q8WZ55	53	GC01P054998	14.2691	https://www.genecards.org/cgi-bin/carddisp.pl?gene=BSND
MC3R	Melanocortin 3 Receptor	Protein Coding	P41968	53	GC20P056248	14.2662	https://www.genecards.org/cgi-bin/carddisp.pl?gene=MC3R
PDK4	Pyruvate Dehydrogenase Kinase 4	Protein Coding	Q16654	57	GC07M095583	14.2609	https://www.genecards.org/cgi-bin/carddisp.pl?gene=PDK4
TFAP2B	Transcription Factor AP-2 Beta	Protein Coding	Q92481	57	GC06P173318	14.2593	https://www.genecards.org/cgi-bin/carddisp.pl?gene=TFAP2B
EDNRA	Endothelin Receptor Type A	Protein Coding	P25101	62	GC04P147480	14.2395	https://www.genecards.org/cgi-bin/carddisp.pl?gene=EDNRA
TYMP	Thymidine Phosphorylase	Protein Coding	P19971	60	GC22M050525	14.2267	https://www.genecards.org/cgi-bin/carddisp.pl?gene=TYMP
OFD1	OFD1 Centriole And Centriolar Satellite Protein	Protein Coding	O75665	54	GC0XP013714	14.1906	https://www.genecards.org/cgi-bin/carddisp.pl?gene=OFD1
SLC2A9	Solute Carrier Family 2 Member 9	Protein Coding	Q9NRM0	59	GC04M009772	14.1749	https://www.genecards.org/cgi-bin/carddisp.pl?gene=SLC2A9
SLC22A2	Solute Carrier Family 22 Member 2	Protein Coding	O15244	56	GC06M160229	14.1618	https://www.genecards.org/cgi-bin/carddisp.pl?gene=SLC22A2
MIR338	MicroRNA 338	RNA Gene		26	GC17M094453	14.1599	https://www.genecards.org/cgi-bin/carddisp.pl?gene=MIR338
CACNA1C	Calcium Voltage-Gated Channel Subunit Alpha1 C	Protein Coding	Q13936	62	GC12P001970	14.1498	https://www.genecards.org/cgi-bin/carddisp.pl?gene=CACNA1C
SERPINA6	Serpin Family A Member 6	Protein Coding	P08185	59	GC14M123151	14.1496	https://www.genecards.org/cgi-bin/carddisp.pl?gene=SERPINA6
APP	Amyloid Beta Precursor Protein	Protein Coding	P05067	63	GC21M025880	14.1452	https://www.genecards.org/cgi-bin/carddisp.pl?gene=APP
PLA2G2A	Phospholipase A2 Group IIA	Protein Coding	P14555	60	GC01M019975	14.1406	https://www.genecards.org/cgi-bin/carddisp.pl?gene=PLA2G2A
SLC25A42	Solute Carrier Family 25 Member 42	Protein Coding	Q86VD7	50	GC19P019063	14.1309	https://www.genecards.org/cgi-bin/carddisp.pl?gene=SLC25A42
SPG7	SPG7 Matrix AAA Peptidase Subunit, Paraplegin	Protein Coding	Q9UQ90	57	GC16P115056	14.1306	https://www.genecards.org/cgi-bin/carddisp.pl?gene=SPG7
SLC6A4	Solute Carrier Family 6 Member 4	Protein Coding	P31645	61	GC17M030194	14.128	https://www.genecards.org/cgi-bin/carddisp.pl?gene=SLC6A4
PRKAR1A	Protein Kinase CAMP-Dependent Type I Regulatory Subunit Alpha	Protein Coding	P10644	64	GC17P145089	14.0853	https://www.genecards.org/cgi-bin/carddisp.pl?gene=PRKAR1A
CCKAR	Cholecystokinin A Receptor	Protein Coding	P32238	59	GC04M026483	14.0684	https://www.genecards.org/cgi-bin/carddisp.pl?gene=CCKAR
HSPB1	Heat Shock Protein Family B (Small) Member 1	Protein Coding	P04792	65	GC07P076302	14.0666	https://www.genecards.org/cgi-bin/carddisp.pl?gene=HSPB1
CD2AP	CD2 Associated Protein	Protein Coding	Q9Y5K6	56	GC06P173285	14.0642	https://www.genecards.org/cgi-bin/carddisp.pl?gene=CD2AP
ARAP1	ArfGAP With RhoGAP Domain, Ankyrin Repeat And PH Domain 1	Protein Coding	Q96P48	52	GC11M136800	14.0406	https://www.genecards.org/cgi-bin/carddisp.pl?gene=ARAP1
PYGM	Glycogen Phosphorylase, Muscle Associated	Protein Coding	P11217	60	GC11M064746	14.0278	https://www.genecards.org/cgi-bin/carddisp.pl?gene=PYGM
ITGB3	Integrin Subunit Beta 3	Protein Coding	P05106	65	GC17P144661	14.0254	https://www.genecards.org/cgi-bin/carddisp.pl?gene=ITGB3
APOH	Apolipoprotein H	Protein Coding	P02749	58	GC17M066212	14.0216	https://www.genecards.org/cgi-bin/carddisp.pl?gene=APOH
CLPS	Colipase	Protein Coding	P04118	50	GC06M103471	14.0036	https://www.genecards.org/cgi-bin/carddisp.pl?gene=CLPS
REG1A	Regenerating Family Member 1 Alpha	Protein Coding	P05451	53	GC02P079120	13.9957	https://www.genecards.org/cgi-bin/carddisp.pl?gene=REG1A
SLC19A3	Solute Carrier Family 19 Member 3	Protein Coding	Q9BZV2	59	GC02M227685	13.9794	https://www.genecards.org/cgi-bin/carddisp.pl?gene=SLC19A3
SNHG6	Small Nucleolar RNA Host Gene 6	RNA Gene		26	GC08M066895	13.9769	https://www.genecards.org/cgi-bin/carddisp.pl?gene=SNHG6
MAPK10	Mitogen-Activated Protein Kinase 10	Protein Coding	P53779	60	GC04M085990	13.9757	https://www.genecards.org/cgi-bin/carddisp.pl?gene=MAPK10
LOC109623489	Insulin Repeat Instability Region	Functional Element		5	GC11P015788	13.967	https://www.genecards.org/cgi-bin/carddisp.pl?gene=LOC109623489
MAPT	Microtubule Associated Protein Tau	Protein Coding	P10636	63	GC17P045894	13.9648	https://www.genecards.org/cgi-bin/carddisp.pl?gene=MAPT
MIR96	MicroRNA 96	RNA Gene		30	GC07M129774	13.9587	https://www.genecards.org/cgi-bin/carddisp.pl?gene=MIR96
MIR30A	MicroRNA 30a	RNA Gene		28	GC06M071403	13.9544	https://www.genecards.org/cgi-bin/carddisp.pl?gene=MIR30A
MIR34C	MicroRNA 34c	RNA Gene		30	GC11P112835	13.9355	https://www.genecards.org/cgi-bin/carddisp.pl?gene=MIR34C
ABCB7	ATP Binding Cassette Subfamily B Member 7	Protein Coding	O75027	57	GC0XM075053	13.917	https://www.genecards.org/cgi-bin/carddisp.pl?gene=ABCB7
DNASE1L3	Deoxyribonuclease 1L3	Protein Coding	Q13609	56	GC03M058192	13.9141	https://www.genecards.org/cgi-bin/carddisp.pl?gene=DNASE1L3
PDGFRB	Platelet Derived Growth Factor Receptor Beta	Protein Coding	P09619	66	GC05M150113	13.9118	https://www.genecards.org/cgi-bin/carddisp.pl?gene=PDGFRB
CYP24A1	Cytochrome P450 Family 24 Subfamily A Member 1	Protein Coding	Q07973	60	GC20M054153	13.8928	https://www.genecards.org/cgi-bin/carddisp.pl?gene=CYP24A1
MIR100	MicroRNA 100	RNA Gene		30	GC11M122152	13.8866	https://www.genecards.org/cgi-bin/carddisp.pl?gene=MIR100
GPIHBP1	Glycosylphosphatidylinositol Anchored High Density Lipoprotein Binding Protein 1	Protein Coding	Q8IV16	49	GC08P143213	13.8847	https://www.genecards.org/cgi-bin/carddisp.pl?gene=GPIHBP1
TGFB2	Transforming Growth Factor Beta 2	Protein Coding	P61812	64	GC01P218345	13.884	https://www.genecards.org/cgi-bin/carddisp.pl?gene=TGFB2
FGA	Fibrinogen Alpha Chain	Protein Coding	P02671	63	GC04M154583	13.8792	https://www.genecards.org/cgi-bin/carddisp.pl?gene=FGA
PEPD	Peptidase D	Protein Coding	P12955	58	GC19M033386	13.874	https://www.genecards.org/cgi-bin/carddisp.pl?gene=PEPD
FXYD2	FXYD Domain Containing Ion Transport Regulator 2	Protein Coding	P54710	54	GC11M117800	13.8709	https://www.genecards.org/cgi-bin/carddisp.pl?gene=FXYD2
MAF	MAF BZIP Transcription Factor	Protein Coding	O75444	58	GC16M079204	13.8693	https://www.genecards.org/cgi-bin/carddisp.pl?gene=MAF
LGR5	Leucine Rich Repeat Containing G Protein-Coupled Receptor 5	Protein Coding	O75473	56	GC12P071439	13.8542	https://www.genecards.org/cgi-bin/carddisp.pl?gene=LGR5
SIM1	SIM BHLH Transcription Factor 1	Protein Coding	P81133	53	GC06M104174	13.8533	https://www.genecards.org/cgi-bin/carddisp.pl?gene=SIM1
DGAT1	Diacylglycerol O-Acyltransferase 1	Protein Coding	O75907	60	GC08M147194	13.8457	https://www.genecards.org/cgi-bin/carddisp.pl?gene=DGAT1
TFAP2A	Transcription Factor AP-2 Alpha	Protein Coding	P05549	61	GC06M010393	13.8344	https://www.genecards.org/cgi-bin/carddisp.pl?gene=TFAP2A
PTGS1	Prostaglandin-Endoperoxide Synthase 1	Protein Coding	P23219	60	GC09P122370	13.8152	https://www.genecards.org/cgi-bin/carddisp.pl?gene=PTGS1
LRP2	LDL Receptor Related Protein 2	Protein Coding	P98164	61	GC02M169127	13.8104	https://www.genecards.org/cgi-bin/carddisp.pl?gene=LRP2
SRC	SRC Proto-Oncogene, Non-Receptor Tyrosine Kinase	Protein Coding	P12931	64	GC20P037344	13.8042	https://www.genecards.org/cgi-bin/carddisp.pl?gene=SRC
DMPK	DM1 Protein Kinase	Protein Coding	Q09013	61	GC19M045769	13.801	https://www.genecards.org/cgi-bin/carddisp.pl?gene=DMPK
SLC29A1	Solute Carrier Family 29 Member 1 (Augustine Blood Group)	Protein Coding	Q99808	60	GC06P044219	13.7838	https://www.genecards.org/cgi-bin/carddisp.pl?gene=SLC29A1
LPXN	Leupaxin	Protein Coding	O60711	52	GC11M136313	13.7803	https://www.genecards.org/cgi-bin/carddisp.pl?gene=LPXN
AGRP	Agouti Related Neuropeptide	Protein Coding	O00253	53	GC16M067482	13.7779	https://www.genecards.org/cgi-bin/carddisp.pl?gene=AGRP
GNRH1	Gonadotropin Releasing Hormone 1	Protein Coding	P01148	54	GC08M025419	13.7669	https://www.genecards.org/cgi-bin/carddisp.pl?gene=GNRH1
HLA-DMB	Major Histocompatibility Complex, Class II, DM Beta	Protein Coding	P28068	52	GC06M032934	13.7355	https://www.genecards.org/cgi-bin/carddisp.pl?gene=HLA-DMB
CYP1A2	Cytochrome P450 Family 1 Subfamily A Member 2	Protein Coding	P05177	59	GC15P074748	13.7337	https://www.genecards.org/cgi-bin/carddisp.pl?gene=CYP1A2
CACNA1A	Calcium Voltage-Gated Channel Subunit Alpha1 A	Protein Coding	O00555	61	GC19M013206	13.7292	https://www.genecards.org/cgi-bin/carddisp.pl?gene=CACNA1A
MIR451A	MicroRNA 451a	RNA Gene		25	GC17M028861	13.713	https://www.genecards.org/cgi-bin/carddisp.pl?gene=MIR451A
CD68	CD68 Molecule	Protein Coding	P34810	53	GC17P007579	13.691	https://www.genecards.org/cgi-bin/carddisp.pl?gene=CD68
TMEM126A	Transmembrane Protein 126A	Protein Coding	Q9H061	53	GC11P085647	13.6866	https://www.genecards.org/cgi-bin/carddisp.pl?gene=TMEM126A
MT-ND2	Mitochondrially Encoded NADH:Ubiquinone Oxidoreductase Core Subunit 2	Protein Coding	P03891	44	GCMTP004472	13.6855	https://www.genecards.org/cgi-bin/carddisp.pl?gene=MT-ND2
MIR215	MicroRNA 215	RNA Gene		27	GC01M220117	13.6686	https://www.genecards.org/cgi-bin/carddisp.pl?gene=MIR215
PCNT	Pericentrin	Protein Coding	O95613	55	GC21P046324	13.659	https://www.genecards.org/cgi-bin/carddisp.pl?gene=PCNT
IL5	Interleukin 5	Protein Coding	P05113	58	GC05M132541	13.6413	https://www.genecards.org/cgi-bin/carddisp.pl?gene=IL5
MAPK3	Mitogen-Activated Protein Kinase 3	Protein Coding	P27361	63	GC16M048460	13.6232	https://www.genecards.org/cgi-bin/carddisp.pl?gene=MAPK3
SERPINF2	Serpin Family F Member 2	Protein Coding	P08697	57	GC17P001742	13.5942	https://www.genecards.org/cgi-bin/carddisp.pl?gene=SERPINF2
RPE65	Retinoid Isomerohydrolase RPE65	Protein Coding	Q16518	58	GC01M068428	13.5838	https://www.genecards.org/cgi-bin/carddisp.pl?gene=RPE65
FGFR3	Fibroblast Growth Factor Receptor 3	Protein Coding	P22607	68	GC04P009307	13.5712	https://www.genecards.org/cgi-bin/carddisp.pl?gene=FGFR3
SLC37A4	Solute Carrier Family 37 Member 4	Protein Coding	O43826	54	GC11M137443	13.5656	https://www.genecards.org/cgi-bin/carddisp.pl?gene=SLC37A4
MIR574	MicroRNA 574	RNA Gene		29	GC04P039444	13.5517	https://www.genecards.org/cgi-bin/carddisp.pl?gene=MIR574
FABP3	Fatty Acid Binding Protein 3	Protein Coding	P05413	57	GC01M034349	13.5461	https://www.genecards.org/cgi-bin/carddisp.pl?gene=FABP3
INF2	Inverted Formin 2	Protein Coding	Q27J81	52	GC14P119285	13.546	https://www.genecards.org/cgi-bin/carddisp.pl?gene=INF2
NOTCH1	Notch Receptor 1	Protein Coding	P46531	66	GC09M139117	13.5272	https://www.genecards.org/cgi-bin/carddisp.pl?gene=NOTCH1
ABCB1	ATP Binding Cassette Subfamily B Member 1	Protein Coding	P08183	64	GC07M087504	13.5199	https://www.genecards.org/cgi-bin/carddisp.pl?gene=ABCB1
POU5F1	POU Class 5 Homeobox 1	Protein Coding	Q01860	60	GC06M103297	13.4957	https://www.genecards.org/cgi-bin/carddisp.pl?gene=POU5F1
STYX	Serine/Threonine/Tyrosine Interacting Protein	Protein Coding	Q8WUJ0	46	GC14P052730	13.4872	https://www.genecards.org/cgi-bin/carddisp.pl?gene=STYX
MT2A	Metallothionein 2A	Protein Coding	P02795	55	GC16P113711	13.471	https://www.genecards.org/cgi-bin/carddisp.pl?gene=MT2A
ADCY10	Adenylate Cyclase 10	Protein Coding	Q96PN6	56	GC01M167809	13.4524	https://www.genecards.org/cgi-bin/carddisp.pl?gene=ADCY10
ADD1	Adducin 1	Protein Coding	P35611	58	GC04P009396	13.4488	https://www.genecards.org/cgi-bin/carddisp.pl?gene=ADD1
MIR20B	MicroRNA 20b	RNA Gene		23	GC0XM135349	13.4463	https://www.genecards.org/cgi-bin/carddisp.pl?gene=MIR20B
APOD	Apolipoprotein D	Protein Coding	P05090	56	GC03M195568	13.4438	https://www.genecards.org/cgi-bin/carddisp.pl?gene=APOD
SOST	Sclerostin	Protein Coding	Q9BQB4	56	GC17M043753	13.4428	https://www.genecards.org/cgi-bin/carddisp.pl?gene=SOST
GCH1	GTP Cyclohydrolase 1	Protein Coding	P30793	60	GC14M054842	13.4345	https://www.genecards.org/cgi-bin/carddisp.pl?gene=GCH1
MT-ND4L	Mitochondrially Encoded NADH:Ubiquinone Oxidoreductase Core Subunit 4L	Protein Coding	P03901	38	GCMTP010472	13.4203	https://www.genecards.org/cgi-bin/carddisp.pl?gene=MT-ND4L
CNDP1	Carnosine Dipeptidase 1	Protein Coding	Q96KN2	54	GC18P074534	13.4185	https://www.genecards.org/cgi-bin/carddisp.pl?gene=CNDP1
CASP1	Caspase 1	Protein Coding	P29466	61	GC11M105025	13.414	https://www.genecards.org/cgi-bin/carddisp.pl?gene=CASP1
STX1A	Syntaxin 1A	Protein Coding	Q16623	60	GC07M079904	13.4124	https://www.genecards.org/cgi-bin/carddisp.pl?gene=STX1A
ATP7B	ATPase Copper Transporting Beta	Protein Coding	P35670	61	GC13M051930	13.4056	https://www.genecards.org/cgi-bin/carddisp.pl?gene=ATP7B
SLPI	Secretory Leukocyte Peptidase Inhibitor	Protein Coding	P03973	53	GC20M045252	13.3987	https://www.genecards.org/cgi-bin/carddisp.pl?gene=SLPI
UGT1A1	UDP Glucuronosyltransferase Family 1 Member A1	Protein Coding	P22309	64	GC02P233760	13.3942	https://www.genecards.org/cgi-bin/carddisp.pl?gene=UGT1A1
NOS1	Nitric Oxide Synthase 1	Protein Coding	P29475	63	GC12M117208	13.3893	https://www.genecards.org/cgi-bin/carddisp.pl?gene=NOS1
JAK2	Janus Kinase 2	Protein Coding	O60674	66	GC09P004985	13.3662	https://www.genecards.org/cgi-bin/carddisp.pl?gene=JAK2
TMEM67	Transmembrane Protein 67	Protein Coding	Q5HYA8	52	GC08P093754	13.3658	https://www.genecards.org/cgi-bin/carddisp.pl?gene=TMEM67
SLC47A1	Solute Carrier Family 47 Member 1	Protein Coding	Q96FL8	52	GC17P019495	13.3424	https://www.genecards.org/cgi-bin/carddisp.pl?gene=SLC47A1
IL1R1	Interleukin 1 Receptor Type 1	Protein Coding	P14778	60	GC02P102136	13.3416	https://www.genecards.org/cgi-bin/carddisp.pl?gene=IL1R1
COL4A4	Collagen Type IV Alpha 4 Chain	Protein Coding	P53420	56	GC02M226973	13.3344	https://www.genecards.org/cgi-bin/carddisp.pl?gene=COL4A4
FGFR2	Fibroblast Growth Factor Receptor 2	Protein Coding	P21802	69	GC10M121478	13.3102	https://www.genecards.org/cgi-bin/carddisp.pl?gene=FGFR2
RHO	Rhodopsin	Protein Coding	P08100	60	GC03P141962	13.3097	https://www.genecards.org/cgi-bin/carddisp.pl?gene=RHO
TYK2	Tyrosine Kinase 2	Protein Coding	P29597	66	GC19M010350	13.3041	https://www.genecards.org/cgi-bin/carddisp.pl?gene=TYK2
PEX10	Peroxisomal Biogenesis Factor 10	Protein Coding	O60683	53	GC01M002403	13.2749	https://www.genecards.org/cgi-bin/carddisp.pl?gene=PEX10
HTR2A	5-Hydroxytryptamine Receptor 2A	Protein Coding	P28223	61	GC13M046831	13.2663	https://www.genecards.org/cgi-bin/carddisp.pl?gene=HTR2A
RAC1	Rac Family Small GTPase 1	Protein Coding	P63000	62	GC07P017475	13.2645	https://www.genecards.org/cgi-bin/carddisp.pl?gene=RAC1
PLCE1	Phospholipase C Epsilon 1	Protein Coding	Q9P212	56	GC10P093993	13.2641	https://www.genecards.org/cgi-bin/carddisp.pl?gene=PLCE1
CD59	CD59 Molecule (CD59 Blood Group)	Protein Coding	P13987	59	GC11M033733	13.2479	https://www.genecards.org/cgi-bin/carddisp.pl?gene=CD59
MMP8	Matrix Metallopeptidase 8	Protein Coding	P22894	60	GC11M137187	13.2198	https://www.genecards.org/cgi-bin/carddisp.pl?gene=MMP8
BDKRB2	Bradykinin Receptor B2	Protein Coding	P30411	57	GC14P096205	13.2165	https://www.genecards.org/cgi-bin/carddisp.pl?gene=BDKRB2
MIR15A	MicroRNA 15a	RNA Gene		25	GC13M050049	13.2136	https://www.genecards.org/cgi-bin/carddisp.pl?gene=MIR15A
PWAR1	Prader Willi/Angelman Region RNA 1	RNA Gene		22	GC15P025135	13.2071	https://www.genecards.org/cgi-bin/carddisp.pl?gene=PWAR1
ABCG2	ATP Binding Cassette Subfamily G Member 2 (JR Blood Group)	Protein Coding	Q9UNQ0	63	GC04M088090	13.205	https://www.genecards.org/cgi-bin/carddisp.pl?gene=ABCG2
MT-TH	Mitochondrially Encoded TRNA-His (CAU/C)	RNA Gene		22	GCMTP012140	13.2005	https://www.genecards.org/cgi-bin/carddisp.pl?gene=MT-TH
ABCB11	ATP Binding Cassette Subfamily B Member 11	Protein Coding	O95342	60	GC02M168922	13.1994	https://www.genecards.org/cgi-bin/carddisp.pl?gene=ABCB11
FAN1	FANCD2 And FANCI Associated Nuclease 1	Protein Coding	Q9Y2M0	51	GC15P183809	13.1935	https://www.genecards.org/cgi-bin/carddisp.pl?gene=FAN1
GLRX5	Glutaredoxin 5	Protein Coding	Q86SX6	52	GC14P095533	13.1845	https://www.genecards.org/cgi-bin/carddisp.pl?gene=GLRX5
VTN	Vitronectin	Protein Coding	P04004	57	GC17M092926	13.1834	https://www.genecards.org/cgi-bin/carddisp.pl?gene=VTN
ERBB3	Erb-B2 Receptor Tyrosine Kinase 3	Protein Coding	P21860	67	GC12P069869	13.1831	https://www.genecards.org/cgi-bin/carddisp.pl?gene=ERBB3
SIX3	SIX Homeobox 3	Protein Coding	O95343	54	GC02P044941	13.1805	https://www.genecards.org/cgi-bin/carddisp.pl?gene=SIX3
MMP1	Matrix Metallopeptidase 1	Protein Coding	P03956	63	GC11M137190	13.1783	https://www.genecards.org/cgi-bin/carddisp.pl?gene=MMP1
MT-ND3	Mitochondrially Encoded NADH:Ubiquinone Oxidoreductase Core Subunit 3	Protein Coding	P03897	45	GCMTP010061	13.1538	https://www.genecards.org/cgi-bin/carddisp.pl?gene=MT-ND3
MIR106B	MicroRNA 106b	RNA Gene		30	GC07M106401	13.1496	https://www.genecards.org/cgi-bin/carddisp.pl?gene=MIR106B
MIR193A	MicroRNA 193a	RNA Gene		28	GC17P031559	13.1318	https://www.genecards.org/cgi-bin/carddisp.pl?gene=MIR193A
TEK	TEK Receptor Tyrosine Kinase	Protein Coding	Q02763	64	GC09P027109	13.1165	https://www.genecards.org/cgi-bin/carddisp.pl?gene=TEK
SOAT1	Sterol O-Acyltransferase 1	Protein Coding	P35610	56	GC01P179309	13.1149	https://www.genecards.org/cgi-bin/carddisp.pl?gene=SOAT1
TFRC	Transferrin Receptor	Protein Coding	P02786	64	GC03M196646	13.1143	https://www.genecards.org/cgi-bin/carddisp.pl?gene=TFRC
BRCA1	BRCA1 DNA Repair Associated	Protein Coding	P38398	63	GC17M043044	13.1138	https://www.genecards.org/cgi-bin/carddisp.pl?gene=BRCA1
ITGB2	Integrin Subunit Beta 2	Protein Coding	P05107	63	GC21M044885	13.1041	https://www.genecards.org/cgi-bin/carddisp.pl?gene=ITGB2
BCL11A	BCL11 Transcription Factor A	Protein Coding	Q9H165	57	GC02M060451	13.1025	https://www.genecards.org/cgi-bin/carddisp.pl?gene=BCL11A
FFAR4	Free Fatty Acid Receptor 4	Protein Coding	Q5NUL3	50	GC10P093566	13.0953	https://www.genecards.org/cgi-bin/carddisp.pl?gene=FFAR4
MSTN	Myostatin	Protein Coding	O14793	59	GC02M190055	13.091	https://www.genecards.org/cgi-bin/carddisp.pl?gene=MSTN
NR1H3	Nuclear Receptor Subfamily 1 Group H Member 3	Protein Coding	Q13133	59	GC11P047248	13.0744	https://www.genecards.org/cgi-bin/carddisp.pl?gene=NR1H3
CSN2	Casein Beta	Protein Coding	P05814	46	GC04M069955	13.071	https://www.genecards.org/cgi-bin/carddisp.pl?gene=CSN2
POLR3A	RNA Polymerase III Subunit A	Protein Coding	O14802	58	GC10M079303	13.0546	https://www.genecards.org/cgi-bin/carddisp.pl?gene=POLR3A
MIR28	MicroRNA 28	RNA Gene		27	GC03P188688	13.0498	https://www.genecards.org/cgi-bin/carddisp.pl?gene=MIR28
PECAM1	Platelet And Endothelial Cell Adhesion Molecule 1	Protein Coding	P16284	54	GC17M064319	13.0487	https://www.genecards.org/cgi-bin/carddisp.pl?gene=PECAM1
GRN	Granulin Precursor	Protein Coding	P28799	61	GC17P044345	13.02	https://www.genecards.org/cgi-bin/carddisp.pl?gene=GRN
DNM1L	Dynamin 1 Like	Protein Coding	O00429	61	GC12P032679	13.0047	https://www.genecards.org/cgi-bin/carddisp.pl?gene=DNM1L
SLC9A3	Solute Carrier Family 9 Member A3	Protein Coding	P48764	60	GC05M000472	12.9851	https://www.genecards.org/cgi-bin/carddisp.pl?gene=SLC9A3
ALOX5AP	Arachidonate 5-Lipoxygenase Activating Protein	Protein Coding	P20292	56	GC13P030713	12.9527	https://www.genecards.org/cgi-bin/carddisp.pl?gene=ALOX5AP
MIR455	MicroRNA 455	RNA Gene		29	GC09P114209	12.9456	https://www.genecards.org/cgi-bin/carddisp.pl?gene=MIR455
SUCLA2	Succinate-CoA Ligase ADP-Forming Subunit Beta	Protein Coding	Q9P2R7	59	GC13M047745	12.9397	https://www.genecards.org/cgi-bin/carddisp.pl?gene=SUCLA2
HBA2	Hemoglobin Subunit Alpha 2	Protein Coding	P69905	53	GC16P112212	12.9337	https://www.genecards.org/cgi-bin/carddisp.pl?gene=HBA2
MT-ATP6	Mitochondrially Encoded ATP Synthase Membrane Subunit 6	Protein Coding	P00846	43	GCMTP008531	12.9273	https://www.genecards.org/cgi-bin/carddisp.pl?gene=MT-ATP6
MB	Myoglobin	Protein Coding	P02144	58	GC22M035606	12.9263	https://www.genecards.org/cgi-bin/carddisp.pl?gene=MB
NOX4	NADPH Oxidase 4	Protein Coding	Q9NPH5	56	GC11M089324	12.925	https://www.genecards.org/cgi-bin/carddisp.pl?gene=NOX4
NUCB2	Nucleobindin 2	Protein Coding	P80303	50	GC11P020004	12.9189	https://www.genecards.org/cgi-bin/carddisp.pl?gene=NUCB2
NCF1	Neutrophil Cytosolic Factor 1	Protein Coding	P14598	60	GC07P092996	12.8897	https://www.genecards.org/cgi-bin/carddisp.pl?gene=NCF1
LAMB2	Laminin Subunit Beta 2	Protein Coding	P55268	59	GC03M049121	12.8843	https://www.genecards.org/cgi-bin/carddisp.pl?gene=LAMB2
MIR532	MicroRNA 532	RNA Gene		25	GC0XP060165	12.8832	https://www.genecards.org/cgi-bin/carddisp.pl?gene=MIR532
SORBS1	Sorbin And SH3 Domain Containing 1	Protein Coding	Q9BX66	53	GC10M095311	12.8651	https://www.genecards.org/cgi-bin/carddisp.pl?gene=SORBS1
DDAH2	DDAH Family Member 2, ADMA-Independent	Protein Coding	O95865	53	GC06M031727	12.7988	https://www.genecards.org/cgi-bin/carddisp.pl?gene=DDAH2
C10orf67	Chromosome 10 Open Reading Frame 67	Protein Coding	Q8IYJ2	40	GC10M023201	12.7955	https://www.genecards.org/cgi-bin/carddisp.pl?gene=C10orf67
MEST	Mesoderm Specific Transcript	Protein Coding	Q5EB52	52	GC07P130486	12.7871	https://www.genecards.org/cgi-bin/carddisp.pl?gene=MEST
PLAU	Plasminogen Activator, Urokinase	Protein Coding	P00749	64	GC10P073909	12.7851	https://www.genecards.org/cgi-bin/carddisp.pl?gene=PLAU
MIR200A	MicroRNA 200a	RNA Gene		29	GC01P067742	12.7809	https://www.genecards.org/cgi-bin/carddisp.pl?gene=MIR200A
TGM2	Transglutaminase 2	Protein Coding	P21980	60	GC20M038127	12.7736	https://www.genecards.org/cgi-bin/carddisp.pl?gene=TGM2
PTGDS	Prostaglandin D2 Synthase	Protein Coding	P41222	59	GC09P150224	12.7669	https://www.genecards.org/cgi-bin/carddisp.pl?gene=PTGDS
ATP8B1	ATPase Phospholipid Transporting 8B1	Protein Coding	O43520	54	GC18M057646	12.7452	https://www.genecards.org/cgi-bin/carddisp.pl?gene=ATP8B1
PKHD1	PKHD1 Ciliary IPT Domain Containing Fibrocystin/Polyductin	Protein Coding	P08F94	50	GC06M103646	12.7417	https://www.genecards.org/cgi-bin/carddisp.pl?gene=PKHD1
SLC25A4	Solute Carrier Family 25 Member 4	Protein Coding	P12235	61	GC04P185143	12.7396	https://www.genecards.org/cgi-bin/carddisp.pl?gene=SLC25A4
FADS2	Fatty Acid Desaturase 2	Protein Coding	O95864	54	GC11P061792	12.7358	https://www.genecards.org/cgi-bin/carddisp.pl?gene=FADS2
DUSP9	Dual Specificity Phosphatase 9	Protein Coding	Q99956	50	GC0XP153642	12.7193	https://www.genecards.org/cgi-bin/carddisp.pl?gene=DUSP9
CD28	CD28 Molecule	Protein Coding	P10747	60	GC02P203706	12.704	https://www.genecards.org/cgi-bin/carddisp.pl?gene=CD28
MIR182	MicroRNA 182	RNA Gene		30	GC07M129770	12.698	https://www.genecards.org/cgi-bin/carddisp.pl?gene=MIR182
COL1A1	Collagen Type I Alpha 1 Chain	Protein Coding	P02452	63	GC17M093791	12.6844	https://www.genecards.org/cgi-bin/carddisp.pl?gene=COL1A1
AMACR	Alpha-Methylacyl-CoA Racemase	Protein Coding	Q9UHK6	58	GC05M033986	12.6804	https://www.genecards.org/cgi-bin/carddisp.pl?gene=AMACR
POLG2	DNA Polymerase Gamma 2, Accessory Subunit	Protein Coding	Q9UHN1	53	GC17M064477	12.6772	https://www.genecards.org/cgi-bin/carddisp.pl?gene=POLG2
FGF8	Fibroblast Growth Factor 8	Protein Coding	P55075	61	GC10M101770	12.6731	https://www.genecards.org/cgi-bin/carddisp.pl?gene=FGF8
RTL1	Retrotransposon Gag Like 1	Protein Coding	A6NKG5	41	GC14M123226	12.6707	https://www.genecards.org/cgi-bin/carddisp.pl?gene=RTL1
MIR335	MicroRNA 335	RNA Gene		28	GC07P130496	12.6667	https://www.genecards.org/cgi-bin/carddisp.pl?gene=MIR335
MIR212	MicroRNA 212	RNA Gene		29	GC17M002050	12.6596	https://www.genecards.org/cgi-bin/carddisp.pl?gene=MIR212
DUSP2	Dual Specificity Phosphatase 2	Protein Coding	Q05923	52	GC02M101986	12.6428	https://www.genecards.org/cgi-bin/carddisp.pl?gene=DUSP2
SCNN1B	Sodium Channel Epithelial 1 Subunit Beta	Protein Coding	P51168	62	GC16P023278	12.635	https://www.genecards.org/cgi-bin/carddisp.pl?gene=SCNN1B
CCL3	C-C Motif Chemokine Ligand 3	Protein Coding	P10147	54	GC17M036088	12.6232	https://www.genecards.org/cgi-bin/carddisp.pl?gene=CCL3
MIR203A	MicroRNA 203a	RNA Gene		28	GC14P119277	12.6117	https://www.genecards.org/cgi-bin/carddisp.pl?gene=MIR203A
CLCNKA	Chloride Voltage-Gated Channel Ka	Protein Coding	P51800	54	GC01P016018	12.6116	https://www.genecards.org/cgi-bin/carddisp.pl?gene=CLCNKA
OXA1L	OXA1L Mitochondrial Inner Membrane Protein	Protein Coding	Q15070	51	GC14P022766	12.6089	https://www.genecards.org/cgi-bin/carddisp.pl?gene=OXA1L
IFT74	Intraflagellar Transport 74	Protein Coding	Q96LB3	49	GC09P026947	12.5994	https://www.genecards.org/cgi-bin/carddisp.pl?gene=IFT74
AQP9	Aquaporin 9	Protein Coding	O43315	55	GC15P058138	12.5989	https://www.genecards.org/cgi-bin/carddisp.pl?gene=AQP9
DDIT3	DNA Damage Inducible Transcript 3	Protein Coding	P35638	59	GC12M057516	12.5876	https://www.genecards.org/cgi-bin/carddisp.pl?gene=DDIT3
MIR10B	MicroRNA 10b	RNA Gene		30	GC02P176150	12.5561	https://www.genecards.org/cgi-bin/carddisp.pl?gene=MIR10B
PRKCD	Protein Kinase C Delta	Protein Coding	Q05655	66	GC03P053156	12.5521	https://www.genecards.org/cgi-bin/carddisp.pl?gene=PRKCD
MIR181D	MicroRNA 181d	RNA Gene		27	GC19P013874	12.5501	https://www.genecards.org/cgi-bin/carddisp.pl?gene=MIR181D
BRCA2	BRCA2 DNA Repair Associated	Protein Coding	P51587	61	GC13P032315	12.5469	https://www.genecards.org/cgi-bin/carddisp.pl?gene=BRCA2
MIR9-1	MicroRNA 9-1	RNA Gene		29	GC01M156420	12.5465	https://www.genecards.org/cgi-bin/carddisp.pl?gene=MIR9-1
MIR92A1	MicroRNA 92a-1	RNA Gene		28	GC13P091730	12.5394	https://www.genecards.org/cgi-bin/carddisp.pl?gene=MIR92A1
KANK1	KN Motif And Ankyrin Repeat Domains 1	Protein Coding	Q14678	54	GC09P000510	12.5263	https://www.genecards.org/cgi-bin/carddisp.pl?gene=KANK1
LARS2	Leucyl-TRNA Synthetase 2, Mitochondrial	Protein Coding	Q15031	58	GC03P063037	12.5157	https://www.genecards.org/cgi-bin/carddisp.pl?gene=LARS2
PTHLH	Parathyroid Hormone Like Hormone	Protein Coding	P12272	59	GC12M034778	12.5157	https://www.genecards.org/cgi-bin/carddisp.pl?gene=PTHLH
CYP1A1	Cytochrome P450 Family 1 Subfamily A Member 1	Protein Coding	P04798	60	GC15M074719	12.5118	https://www.genecards.org/cgi-bin/carddisp.pl?gene=CYP1A1
SEL1L	SEL1L Adaptor Subunit Of SYVN1 Ubiquitin Ligase	Protein Coding	Q9UBV2	53	GC14M081471	12.5107	https://www.genecards.org/cgi-bin/carddisp.pl?gene=SEL1L
MIR590	MicroRNA 590	RNA Gene		28	GC07P074191	12.5053	https://www.genecards.org/cgi-bin/carddisp.pl?gene=MIR590
IFT27	Intraflagellar Transport 27	Protein Coding	Q9BW83	50	GC22M083873	12.4938	https://www.genecards.org/cgi-bin/carddisp.pl?gene=IFT27
LMX1B	LIM Homeobox Transcription Factor 1 Beta	Protein Coding	O60663	56	GC09P149625	12.4422	https://www.genecards.org/cgi-bin/carddisp.pl?gene=LMX1B
PIGW	Phosphatidylinositol Glycan Anchor Biosynthesis Class W	Protein Coding	Q7Z7B1	50	GC17P036534	12.442	https://www.genecards.org/cgi-bin/carddisp.pl?gene=PIGW
TMEM18	Transmembrane Protein 18	Protein Coding	Q96B42	46	GC02M000660	12.4418	https://www.genecards.org/cgi-bin/carddisp.pl?gene=TMEM18
PHGDH	Phosphoglycerate Dehydrogenase	Protein Coding	O43175	63	GC01P119692	12.4261	https://www.genecards.org/cgi-bin/carddisp.pl?gene=PHGDH
DBP	D-Box Binding PAR BZIP Transcription Factor	Protein Coding	Q10586	50	GC19M048630	12.4053	https://www.genecards.org/cgi-bin/carddisp.pl?gene=DBP
UTS2R	Urotensin 2 Receptor	Protein Coding	Q9UKP6	53	GC17P145427	12.3984	https://www.genecards.org/cgi-bin/carddisp.pl?gene=UTS2R
ACLY	ATP Citrate Lyase	Protein Coding	P53396	59	GC17M041866	12.3968	https://www.genecards.org/cgi-bin/carddisp.pl?gene=ACLY
FGF19	Fibroblast Growth Factor 19	Protein Coding	O95750	57	GC11M136731	12.3966	https://www.genecards.org/cgi-bin/carddisp.pl?gene=FGF19
ADAMTS13	ADAM Metallopeptidase With Thrombospondin Type 1 Motif 13	Protein Coding	Q76LX8	61	GC09P133414	12.3913	https://www.genecards.org/cgi-bin/carddisp.pl?gene=ADAMTS13
TNFSF10	TNF Superfamily Member 10	Protein Coding	P50591	58	GC03M172505	12.3844	https://www.genecards.org/cgi-bin/carddisp.pl?gene=TNFSF10
GBA1	Glucosylceramidase Beta 1	Protein Coding	P04062	63	GC01M166343	12.3742	https://www.genecards.org/cgi-bin/carddisp.pl?gene=GBA1
MT-RNR2	Mitochondrially Encoded 16S RRNA	RNA Gene	Q8IVG9	30	GCMTP001674	12.3734	https://www.genecards.org/cgi-bin/carddisp.pl?gene=MT-RNR2
JAK1	Janus Kinase 1	Protein Coding	P23458	66	GC01M064833	12.3654	https://www.genecards.org/cgi-bin/carddisp.pl?gene=JAK1
KIR2DL1	Killer Cell Immunoglobulin Like Receptor, Two Ig Domains And Long Cytoplasmic Tail 1	Protein Coding	P43626	48	GC19P143549	12.3638	https://www.genecards.org/cgi-bin/carddisp.pl?gene=KIR2DL1
ACOX1	Acyl-CoA Oxidase 1	Protein Coding	Q15067	59	GC17M075941	12.3611	https://www.genecards.org/cgi-bin/carddisp.pl?gene=ACOX1
CNR2	Cannabinoid Receptor 2	Protein Coding	P34972	57	GC01M023870	12.3521	https://www.genecards.org/cgi-bin/carddisp.pl?gene=CNR2
NPAP1	Nuclear Pore Associated Protein 1	Protein Coding	Q9NZP6	42	GC15P024675	12.3434	https://www.genecards.org/cgi-bin/carddisp.pl?gene=NPAP1
CIITA	Class II Major Histocompatibility Complex Transactivator	Protein Coding	P33076	57	GC16P112480	12.3407	https://www.genecards.org/cgi-bin/carddisp.pl?gene=CIITA
XRCC1	X-Ray Repair Cross Complementing 1	Protein Coding	P18887	58	GC19M043543	12.3155	https://www.genecards.org/cgi-bin/carddisp.pl?gene=XRCC1
IRAK1	Interleukin 1 Receptor Associated Kinase 1	Protein Coding	P51617	61	GC0XM154010	12.2908	https://www.genecards.org/cgi-bin/carddisp.pl?gene=IRAK1
MT-ATP8	Mitochondrially Encoded ATP Synthase Membrane Subunit 8	Protein Coding	P03928	42	GCMTP008368	12.2866	https://www.genecards.org/cgi-bin/carddisp.pl?gene=MT-ATP8
CD34	CD34 Molecule	Protein Coding	P28906	58	GC01M207880	12.2673	https://www.genecards.org/cgi-bin/carddisp.pl?gene=CD34
MT-TW	Mitochondrially Encoded TRNA-Trp (UGA/G)	RNA Gene		22	GCMTP005514	12.261	https://www.genecards.org/cgi-bin/carddisp.pl?gene=MT-TW
MIRLET7I	MicroRNA Let-7i	RNA Gene		29	GC12P070057	12.2604	https://www.genecards.org/cgi-bin/carddisp.pl?gene=MIRLET7I
PFKM	Phosphofructokinase, Muscle	Protein Coding	P08237	61	GC12P048105	12.2493	https://www.genecards.org/cgi-bin/carddisp.pl?gene=PFKM
MTR	5-Methyltetrahydrofolate-Homocysteine Methyltransferase	Protein Coding	Q99707	61	GC01P236795	12.2461	https://www.genecards.org/cgi-bin/carddisp.pl?gene=MTR
CGB3	Chorionic Gonadotropin Subunit Beta 3	Protein Coding	P0DN86	46	GC19M105254	12.2302	https://www.genecards.org/cgi-bin/carddisp.pl?gene=CGB3
MIR135A1	MicroRNA 135a-1	RNA Gene		29	GC03M054647	12.2228	https://www.genecards.org/cgi-bin/carddisp.pl?gene=MIR135A1
KLF14	KLF Transcription Factor 14	Protein Coding	Q8TD94	43	GC07M130731	12.2175	https://www.genecards.org/cgi-bin/carddisp.pl?gene=KLF14
SMARCA4	SWI/SNF Related BAF Chromatin Remodeling Complex Subunit ATPase 4	Protein Coding	P51532	64	GC19P142240	12.2106	https://www.genecards.org/cgi-bin/carddisp.pl?gene=SMARCA4
SMAD3	SMAD Family Member 3	Protein Coding	P84022	67	GC15P067063	12.2089	https://www.genecards.org/cgi-bin/carddisp.pl?gene=SMAD3
MTO1	Mitochondrial TRNA Translation Optimization 1	Protein Coding	Q9Y2Z2	55	GC06P073461	12.2007	https://www.genecards.org/cgi-bin/carddisp.pl?gene=MTO1
GHSR	Growth Hormone Secretagogue Receptor	Protein Coding	Q92847	59	GC03M172443	12.1923	https://www.genecards.org/cgi-bin/carddisp.pl?gene=GHSR
CDKN1B	Cyclin Dependent Kinase Inhibitor 1B	Protein Coding	P46527	61	GC12P068529	12.1918	https://www.genecards.org/cgi-bin/carddisp.pl?gene=CDKN1B
MIR23B	MicroRNA 23b	RNA Gene		29	GC09P095085	12.1844	https://www.genecards.org/cgi-bin/carddisp.pl?gene=MIR23B
ELMO1	Engulfment And Cell Motility 1	Protein Coding	Q92556	53	GC07M036860	12.1653	https://www.genecards.org/cgi-bin/carddisp.pl?gene=ELMO1
MIR7-3HG	MIR7-3 Host Gene	RNA Gene	Q8N6C7	35	GC19P141972	12.1466	https://www.genecards.org/cgi-bin/carddisp.pl?gene=MIR7-3HG
GH2	Growth Hormone 2	Protein Coding	P01242	50	GC17M063880	12.1391	https://www.genecards.org/cgi-bin/carddisp.pl?gene=GH2
CISH	Cytokine Inducible SH2 Containing Protein	Protein Coding	Q9NSE2	58	GC03M054585	12.1231	https://www.genecards.org/cgi-bin/carddisp.pl?gene=CISH
FTH1	Ferritin Heavy Chain 1	Protein Coding	P02794	63	GC11M061959	12.1222	https://www.genecards.org/cgi-bin/carddisp.pl?gene=FTH1
COL2A1	Collagen Type II Alpha 1 Chain	Protein Coding	P02458	63	GC12M047972	12.1219	https://www.genecards.org/cgi-bin/carddisp.pl?gene=COL2A1
PTGIS	Prostaglandin I2 Synthase	Protein Coding	Q16647	57	GC20M049503	12.1145	https://www.genecards.org/cgi-bin/carddisp.pl?gene=PTGIS
SAR1B	Secretion Associated Ras Related GTPase 1B	Protein Coding	Q9Y6B6	54	GC05M134601	12.1069	https://www.genecards.org/cgi-bin/carddisp.pl?gene=SAR1B
TAC1	Tachykinin Precursor 1	Protein Coding	P20366	54	GC07P097734	12.1061	https://www.genecards.org/cgi-bin/carddisp.pl?gene=TAC1
NDUFV2	NADH:Ubiquinone Oxidoreductase Core Subunit V2	Protein Coding	P19404	56	GC18P009114	12.0949	https://www.genecards.org/cgi-bin/carddisp.pl?gene=NDUFV2
PRKCA	Protein Kinase C Alpha	Protein Coding	P17252	64	GC17P066302	12.09	https://www.genecards.org/cgi-bin/carddisp.pl?gene=PRKCA
NEAT1	Nuclear Paraspeckle Assembly Transcript 1	RNA Gene		33	GC11P103328	12.069	https://www.genecards.org/cgi-bin/carddisp.pl?gene=NEAT1
TNNT2	Troponin T2, Cardiac Type	Protein Coding	P45379	61	GC01M201359	12.0481	https://www.genecards.org/cgi-bin/carddisp.pl?gene=TNNT2
HMG20A	High Mobility Group 20A	Protein Coding	Q9NP66	46	GC15P077420	12.0412	https://www.genecards.org/cgi-bin/carddisp.pl?gene=HMG20A
MIR183	MicroRNA 183	RNA Gene		27	GC07M129897	12.0362	https://www.genecards.org/cgi-bin/carddisp.pl?gene=MIR183
TTPA	Alpha Tocopherol Transfer Protein	Protein Coding	P49638	55	GC08M063048	12.0362	https://www.genecards.org/cgi-bin/carddisp.pl?gene=TTPA
AHI1	Abelson Helper Integration Site 1	Protein Coding	Q8N157	53	GC06M135283	12.0318	https://www.genecards.org/cgi-bin/carddisp.pl?gene=AHI1
GLA	Galactosidase Alpha	Protein Coding	P06280	63	GC0XM101393	12.0309	https://www.genecards.org/cgi-bin/carddisp.pl?gene=GLA
PTPRD	Protein Tyrosine Phosphatase Receptor Type D	Protein Coding	P23468	59	GC09M008307	12.0279	https://www.genecards.org/cgi-bin/carddisp.pl?gene=PTPRD
TMEM70	Transmembrane Protein 70	Protein Coding	Q9BUB7	51	GC08P073972	12.0159	https://www.genecards.org/cgi-bin/carddisp.pl?gene=TMEM70
MIR193B	MicroRNA 193b	RNA Gene		29	GC16P112531	12.0006	https://www.genecards.org/cgi-bin/carddisp.pl?gene=MIR193B
DKK1	Dickkopf WNT Signaling Pathway Inhibitor 1	Protein Coding	O94907	57	GC10P052314	11.995	https://www.genecards.org/cgi-bin/carddisp.pl?gene=DKK1
NDUFS1	NADH:Ubiquinone Oxidoreductase Core Subunit S1	Protein Coding	P28331	57	GC02M206114	11.9591	https://www.genecards.org/cgi-bin/carddisp.pl?gene=NDUFS1
STUB1	STIP1 Homology And U-Box Containing Protein 1	Protein Coding	Q9UNE7	57	GC16P112233	11.9326	https://www.genecards.org/cgi-bin/carddisp.pl?gene=STUB1
MIR330	MicroRNA 330	RNA Gene		30	GC19M105128	11.924	https://www.genecards.org/cgi-bin/carddisp.pl?gene=MIR330
ANPEP	Alanyl Aminopeptidase, Membrane	Protein Coding	P15144	62	GC15M089784	11.9198	https://www.genecards.org/cgi-bin/carddisp.pl?gene=ANPEP
OPA1	OPA1 Mitochondrial Dynamin Like GTPase	Protein Coding	O60313	57	GC03P193594	11.916	https://www.genecards.org/cgi-bin/carddisp.pl?gene=OPA1
HLA-DPA1	Major Histocompatibility Complex, Class II, DP Alpha 1	Protein Coding	P20036	53	GC06M033064	11.888	https://www.genecards.org/cgi-bin/carddisp.pl?gene=HLA-DPA1
MIR92B	MicroRNA 92b	RNA Gene		28	GC01P155195	11.8865	https://www.genecards.org/cgi-bin/carddisp.pl?gene=MIR92B
MIR324	MicroRNA 324	RNA Gene		29	GC17M007223	11.8834	https://www.genecards.org/cgi-bin/carddisp.pl?gene=MIR324
KCTD15	Potassium Channel Tetramerization Domain Containing 15	Protein Coding	Q96SI1	48	GC19P142782	11.8776	https://www.genecards.org/cgi-bin/carddisp.pl?gene=KCTD15
EZH2	Enhancer Of Zeste 2 Polycomb Repressive Complex 2 Subunit	Protein Coding	Q15910	66	GC07M148807	11.8664	https://www.genecards.org/cgi-bin/carddisp.pl?gene=EZH2
MIR196A1	MicroRNA 196a-1	RNA Gene		30	GC17M048632	11.8612	https://www.genecards.org/cgi-bin/carddisp.pl?gene=MIR196A1
CAPN3	Calpain 3	Protein Coding	P20807	61	GC15P042359	11.8389	https://www.genecards.org/cgi-bin/carddisp.pl?gene=CAPN3
ADRA2B	Adrenoceptor Alpha 2B	Protein Coding	P18089	56	GC02M096112	11.8288	https://www.genecards.org/cgi-bin/carddisp.pl?gene=ADRA2B
OPA3	Outer Mitochondrial Membrane Lipid Metabolism Regulator OPA3	Protein Coding	Q9H6K4	51	GC19M045527	11.8207	https://www.genecards.org/cgi-bin/carddisp.pl?gene=OPA3
BTC	Betacellulin	Protein Coding	P35070	56	GC04M074744	11.8171	https://www.genecards.org/cgi-bin/carddisp.pl?gene=BTC
GPR119	G Protein-Coupled Receptor 119	Protein Coding	Q8TDV5	48	GC0XM130384	11.813	https://www.genecards.org/cgi-bin/carddisp.pl?gene=GPR119
MT-TF	Mitochondrially Encoded TRNA-Phe (UUU/C)	RNA Gene		22	GCMTP000580	11.8113	https://www.genecards.org/cgi-bin/carddisp.pl?gene=MT-TF
NDUFV1	NADH:Ubiquinone Oxidoreductase Core Subunit V1	Protein Coding	P49821	58	GC11P103503	11.8046	https://www.genecards.org/cgi-bin/carddisp.pl?gene=NDUFV1
NKX6-2	NK6 Homeobox 2	Protein Coding	Q9C056	50	GC10M132783	11.8001	https://www.genecards.org/cgi-bin/carddisp.pl?gene=NKX6-2
CDH1	Cadherin 1	Protein Coding	P12830	62	GC16P068737	11.7993	https://www.genecards.org/cgi-bin/carddisp.pl?gene=CDH1
HMGA2	High Mobility Group AT-Hook 2	Protein Coding	P52926	58	GC12P065824	11.7972	https://www.genecards.org/cgi-bin/carddisp.pl?gene=HMGA2
SOX3	SRY-Box Transcription Factor 3	Protein Coding	P41225	55	GC0XM140502	11.7959	https://www.genecards.org/cgi-bin/carddisp.pl?gene=SOX3
CD14	CD14 Molecule	Protein Coding	P08571	59	GC05M140631	11.7904	https://www.genecards.org/cgi-bin/carddisp.pl?gene=CD14
BTD	Biotinidase	Protein Coding	P43251	58	GC03P025710	11.7838	https://www.genecards.org/cgi-bin/carddisp.pl?gene=BTD
MIR16-2	MicroRNA 16-2	RNA Gene		28	GC03P160418	11.7587	https://www.genecards.org/cgi-bin/carddisp.pl?gene=MIR16-2
NODAL	Nodal Growth Differentiation Factor	Protein Coding	Q96S42	54	GC10M070431	11.7363	https://www.genecards.org/cgi-bin/carddisp.pl?gene=NODAL
CGB5	Chorionic Gonadotropin Subunit Beta 5	Protein Coding	P0DN86	41	GC19P049043	11.7336	https://www.genecards.org/cgi-bin/carddisp.pl?gene=CGB5
HESX1	HESX Homeobox 1	Protein Coding	Q9UBX0	50	GC03M057207	11.7117	https://www.genecards.org/cgi-bin/carddisp.pl?gene=HESX1
FANCC	FA Complementation Group C	Protein Coding	Q00597	60	GC09M095099	11.6976	https://www.genecards.org/cgi-bin/carddisp.pl?gene=FANCC
GJB2	Gap Junction Protein Beta 2	Protein Coding	P29033	59	GC13M020187	11.6911	https://www.genecards.org/cgi-bin/carddisp.pl?gene=GJB2
ERCC2	ERCC Excision Repair 2, TFIIH Core Complex Helicase Subunit	Protein Coding	P18074	61	GC19M045349	11.6815	https://www.genecards.org/cgi-bin/carddisp.pl?gene=ERCC2
TGFBR1	Transforming Growth Factor Beta Receptor 1	Protein Coding	P36897	67	GC09P105622	11.6811	https://www.genecards.org/cgi-bin/carddisp.pl?gene=TGFBR1
PLEK	Pleckstrin	Protein Coding	P08567	53	GC02P068365	11.6672	https://www.genecards.org/cgi-bin/carddisp.pl?gene=PLEK
SPRY4-IT1	SPRY4 Intronic Transcript 1	RNA Gene		21	GC05M142318	11.6362	https://www.genecards.org/cgi-bin/carddisp.pl?gene=SPRY4-IT1
MTRR	5-Methyltetrahydrofolate-Homocysteine Methyltransferase Reductase	Protein Coding	Q9UBK8	57	GC05P007851	11.6209	https://www.genecards.org/cgi-bin/carddisp.pl?gene=MTRR
ZIC2	Zic Family Member 2	Protein Coding	O95409	56	GC13P099981	11.6084	https://www.genecards.org/cgi-bin/carddisp.pl?gene=ZIC2
GANAB	Glucosidase II Alpha Subunit	Protein Coding	Q14697	59	GC11M136448	11.5991	https://www.genecards.org/cgi-bin/carddisp.pl?gene=GANAB
HLA-DRB5	Major Histocompatibility Complex, Class II, DR Beta 5	Protein Coding	Q30154	53	GC06M103382	11.597	https://www.genecards.org/cgi-bin/carddisp.pl?gene=HLA-DRB5
MIR362	MicroRNA 362	RNA Gene		23	GC0XP060166	11.5969	https://www.genecards.org/cgi-bin/carddisp.pl?gene=MIR362
NDUFS2	NADH:Ubiquinone Oxidoreductase Core Subunit S2	Protein Coding	O75306	57	GC01P161197	11.5907	https://www.genecards.org/cgi-bin/carddisp.pl?gene=NDUFS2
NDUFS8	NADH:Ubiquinone Oxidoreductase Core Subunit S8	Protein Coding	O00217	57	GC11P068030	11.5868	https://www.genecards.org/cgi-bin/carddisp.pl?gene=NDUFS8
CD69	CD69 Molecule	Protein Coding	Q07108	54	GC12M034538	11.5792	https://www.genecards.org/cgi-bin/carddisp.pl?gene=CD69
DGKB	Diacylglycerol Kinase Beta	Protein Coding	Q9Y6T7	52	GC07M014145	11.5681	https://www.genecards.org/cgi-bin/carddisp.pl?gene=DGKB
ACSL1	Acyl-CoA Synthetase Long Chain Family Member 1	Protein Coding	P33121	59	GC04M184755	11.5642	https://www.genecards.org/cgi-bin/carddisp.pl?gene=ACSL1
MIR151A	MicroRNA 151a	RNA Gene		28	GC08M141021	11.5429	https://www.genecards.org/cgi-bin/carddisp.pl?gene=MIR151A
BCS1L	BCS1 Homolog, Ubiquinol-Cytochrome C Reductase Complex Chaperone	Protein Coding	Q9Y276	57	GC02P218658	11.5403	https://www.genecards.org/cgi-bin/carddisp.pl?gene=BCS1L
EPHX2	Epoxide Hydrolase 2	Protein Coding	P34913	59	GC08P027490	11.5365	https://www.genecards.org/cgi-bin/carddisp.pl?gene=EPHX2
HLA-DMA	Major Histocompatibility Complex, Class II, DM Alpha	Protein Coding	P28067	51	GC06M103407	11.5354	https://www.genecards.org/cgi-bin/carddisp.pl?gene=HLA-DMA
THRB	Thyroid Hormone Receptor Beta	Protein Coding	P10828	61	GC03M024117	11.5346	https://www.genecards.org/cgi-bin/carddisp.pl?gene=THRB
HDAC9	Histone Deacetylase 9	Protein Coding	Q9UKV0	63	GC07P018086	11.5292	https://www.genecards.org/cgi-bin/carddisp.pl?gene=HDAC9
MLNR	Motilin Receptor	Protein Coding	O43193	52	GC13P049220	11.5277	https://www.genecards.org/cgi-bin/carddisp.pl?gene=MLNR
THBS2	Thrombospondin 2	Protein Coding	P35442	59	GC06M169215	11.5249	https://www.genecards.org/cgi-bin/carddisp.pl?gene=THBS2
MSBP1	Minisatellite Binding Protein 1	Protein Coding		10	GC00U990213	11.5235	https://www.genecards.org/cgi-bin/carddisp.pl?gene=MSBP1
RXRA	Retinoid X Receptor Alpha	Protein Coding	P19793	61	GC09P134317	11.5149	https://www.genecards.org/cgi-bin/carddisp.pl?gene=RXRA
SOS1	SOS Ras/Rac Guanine Nucleotide Exchange Factor 1	Protein Coding	Q07889	64	GC02M039417	11.5111	https://www.genecards.org/cgi-bin/carddisp.pl?gene=SOS1
AIP	Aryl Hydrocarbon Receptor Interacting Protein	Protein Coding	O00170	56	GC11P067468	11.51	https://www.genecards.org/cgi-bin/carddisp.pl?gene=AIP
MIR136	MicroRNA 136	RNA Gene		29	GC14P119212	11.5089	https://www.genecards.org/cgi-bin/carddisp.pl?gene=MIR136
MIR296	MicroRNA 296	RNA Gene		25	GC20M058817	11.5085	https://www.genecards.org/cgi-bin/carddisp.pl?gene=MIR296
KCNMA1	Potassium Calcium-Activated Channel Subfamily M Alpha 1	Protein Coding	Q12791	61	GC10M076869	11.5072	https://www.genecards.org/cgi-bin/carddisp.pl?gene=KCNMA1
ABCC9	ATP Binding Cassette Subfamily C Member 9	Protein Coding	O60706	57	GC12M021797	11.5053	https://www.genecards.org/cgi-bin/carddisp.pl?gene=ABCC9
DICER1	Dicer 1, Ribonuclease III	Protein Coding	Q9UPY3	61	GC14M095086	11.5025	https://www.genecards.org/cgi-bin/carddisp.pl?gene=DICER1
CNTF	Ciliary Neurotrophic Factor	Protein Coding	P26441	54	GC11P058622	11.4905	https://www.genecards.org/cgi-bin/carddisp.pl?gene=CNTF
SUFU	SUFU Negative Regulator Of Hedgehog Signaling	Protein Coding	Q9UMX1	55	GC10P120461	11.4823	https://www.genecards.org/cgi-bin/carddisp.pl?gene=SUFU
AMY2A	Amylase Alpha 2A	Protein Coding	P04746	50	GC01P103616	11.476	https://www.genecards.org/cgi-bin/carddisp.pl?gene=AMY2A
VIP	Vasoactive Intestinal Peptide	Protein Coding	P01282	57	GC06P152750	11.4755	https://www.genecards.org/cgi-bin/carddisp.pl?gene=VIP
LRP1	LDL Receptor Related Protein 1	Protein Coding	Q07954	61	GC12P057128	11.472	https://www.genecards.org/cgi-bin/carddisp.pl?gene=LRP1
CYP2C19	Cytochrome P450 Family 2 Subfamily C Member 19	Protein Coding	P33261	58	GC10P094762	11.4711	https://www.genecards.org/cgi-bin/carddisp.pl?gene=CYP2C19
NPC1	NPC Intracellular Cholesterol Transporter 1	Protein Coding	O15118	62	GC18M023506	11.4591	https://www.genecards.org/cgi-bin/carddisp.pl?gene=NPC1
MIR149	MicroRNA 149	RNA Gene		31	GC02P240456	11.45	https://www.genecards.org/cgi-bin/carddisp.pl?gene=MIR149
ADCYAP1	Adenylate Cyclase Activating Polypeptide 1	Protein Coding	P18509	55	GC18P000895	11.4159	https://www.genecards.org/cgi-bin/carddisp.pl?gene=ADCYAP1
CTSD	Cathepsin D	Protein Coding	P07339	66	GC11M001752	11.4057	https://www.genecards.org/cgi-bin/carddisp.pl?gene=CTSD
DGUOK	Deoxyguanosine Kinase	Protein Coding	Q16854	56	GC02P073926	11.4011	https://www.genecards.org/cgi-bin/carddisp.pl?gene=DGUOK
KISS1	KiSS-1 Metastasis Suppressor	Protein Coding	Q15726	53	GC01M204190	11.3961	https://www.genecards.org/cgi-bin/carddisp.pl?gene=KISS1
CSF2	Colony Stimulating Factor 2	Protein Coding	P04141	59	GC05P132073	11.3906	https://www.genecards.org/cgi-bin/carddisp.pl?gene=CSF2
FMR1	Fragile X Messenger Ribonucleoprotein 1	Protein Coding	Q06787	57	GC0XP148000	11.3669	https://www.genecards.org/cgi-bin/carddisp.pl?gene=FMR1
HSPA1A	Heat Shock Protein Family A (Hsp70) Member 1A	Protein Coding	P0DMV8	60	GC06P173097	11.3608	https://www.genecards.org/cgi-bin/carddisp.pl?gene=HSPA1A
RET	Ret Proto-Oncogene	Protein Coding	P07949	67	GC10P051689	11.3599	https://www.genecards.org/cgi-bin/carddisp.pl?gene=RET
CSF3	Colony Stimulating Factor 3	Protein Coding	P09919	54	GC17P040015	11.348	https://www.genecards.org/cgi-bin/carddisp.pl?gene=CSF3
UROD	Uroporphyrinogen Decarboxylase	Protein Coding	P06132	57	GC01P070108	11.3284	https://www.genecards.org/cgi-bin/carddisp.pl?gene=UROD
CFHR5	Complement Factor H Related 5	Protein Coding	Q9BXR6	52	GC01P196977	11.328	https://www.genecards.org/cgi-bin/carddisp.pl?gene=CFHR5
MYOD1	Myogenic Differentiation 1	Protein Coding	P15172	60	GC11P017719	11.3277	https://www.genecards.org/cgi-bin/carddisp.pl?gene=MYOD1
MIR369	MicroRNA 369	RNA Gene		28	GC14P120227	11.3121	https://www.genecards.org/cgi-bin/carddisp.pl?gene=MIR369
CD44	CD44 Molecule (IN Blood Group)	Protein Coding	P16070	61	GC11P035139	11.3068	https://www.genecards.org/cgi-bin/carddisp.pl?gene=CD44
SFTPD	Surfactant Protein D	Protein Coding	P35247	57	GC10M079937	11.2871	https://www.genecards.org/cgi-bin/carddisp.pl?gene=SFTPD
MIR19A	MicroRNA 19a	RNA Gene		28	GC13P091732	11.2864	https://www.genecards.org/cgi-bin/carddisp.pl?gene=MIR19A
HPRT1	Hypoxanthine Phosphoribosyltransferase 1	Protein Coding	P00492	61	GC0XP134460	11.2711	https://www.genecards.org/cgi-bin/carddisp.pl?gene=HPRT1
NQO1	NAD(P)H Quinone Dehydrogenase 1	Protein Coding	P15559	61	GC16M069706	11.2682	https://www.genecards.org/cgi-bin/carddisp.pl?gene=NQO1
CDK5	Cyclin Dependent Kinase 5	Protein Coding	Q00535	66	GC07M151053	11.2645	https://www.genecards.org/cgi-bin/carddisp.pl?gene=CDK5
MIR32	MicroRNA 32	RNA Gene		32	GC09M109046	11.2559	https://www.genecards.org/cgi-bin/carddisp.pl?gene=MIR32
MIR133A1	MicroRNA 133a-1	RNA Gene		25	GC18M037192	11.2544	https://www.genecards.org/cgi-bin/carddisp.pl?gene=MIR133A1
ALOX5	Arachidonate 5-Lipoxygenase	Protein Coding	P09917	62	GC10P045374	11.2428	https://www.genecards.org/cgi-bin/carddisp.pl?gene=ALOX5
PEX2	Peroxisomal Biogenesis Factor 2	Protein Coding	P28328	57	GC08M076980	11.2396	https://www.genecards.org/cgi-bin/carddisp.pl?gene=PEX2
NOD2	Nucleotide Binding Oligomerization Domain Containing 2	Protein Coding	Q9HC29	60	GC16P050693	11.2303	https://www.genecards.org/cgi-bin/carddisp.pl?gene=NOD2
CELA3B	Chymotrypsin Like Elastase 3B	Protein Coding	P08861	51	GC01P021977	11.2302	https://www.genecards.org/cgi-bin/carddisp.pl?gene=CELA3B
IFT88	Intraflagellar Transport 88	Protein Coding	Q13099	54	GC13P020994	11.2301	https://www.genecards.org/cgi-bin/carddisp.pl?gene=IFT88
SDHD	Succinate Dehydrogenase Complex Subunit D	Protein Coding	O14521	58	GC11P112862	11.223	https://www.genecards.org/cgi-bin/carddisp.pl?gene=SDHD
CNNM2	Cyclin And CBS Domain Divalent Metal Cation Transport Mediator 2	Protein Coding	Q9H8M5	53	GC10P102918	11.217	https://www.genecards.org/cgi-bin/carddisp.pl?gene=CNNM2
OGG1	8-Oxoguanine DNA Glycosylase	Protein Coding	O15527	60	GC03P025530	11.2135	https://www.genecards.org/cgi-bin/carddisp.pl?gene=OGG1
LIG4	DNA Ligase 4	Protein Coding	P49917	60	GC13M108207	11.2113	https://www.genecards.org/cgi-bin/carddisp.pl?gene=LIG4
BAX	BCL2 Associated X, Apoptosis Regulator	Protein Coding	Q07812	64	GC19P048954	11.2055	https://www.genecards.org/cgi-bin/carddisp.pl?gene=BAX
IL18R1	Interleukin 18 Receptor 1	Protein Coding	Q13478	56	GC02P102311	11.1993	https://www.genecards.org/cgi-bin/carddisp.pl?gene=IL18R1
SACS	Sacsin Molecular Chaperone	Protein Coding	Q9NZJ4	50	GC13M023288	11.1982	https://www.genecards.org/cgi-bin/carddisp.pl?gene=SACS
RRM2B	Ribonucleotide Reductase Regulatory TP53 Inducible Subunit M2B	Protein Coding	Q7LG56	61	GC08M102204	11.1871	https://www.genecards.org/cgi-bin/carddisp.pl?gene=RRM2B
FABP12	Fatty Acid Binding Protein 12	Protein Coding	A6NFH5	43	GC08M081524	11.187	https://www.genecards.org/cgi-bin/carddisp.pl?gene=FABP12
IL12A	Interleukin 12A	Protein Coding	P29459	57	GC03P159988	11.1711	https://www.genecards.org/cgi-bin/carddisp.pl?gene=IL12A
CARS1	Cysteinyl-TRNA Synthetase 1	Protein Coding	P49589	54	GC11M003000	11.1484	https://www.genecards.org/cgi-bin/carddisp.pl?gene=CARS1
CDH23	Cadherin Related 23	Protein Coding	Q9H251	57	GC10P071396	11.141	https://www.genecards.org/cgi-bin/carddisp.pl?gene=CDH23
MIR518E	MicroRNA 518e	RNA Gene		25	GC19P053729	11.1403	https://www.genecards.org/cgi-bin/carddisp.pl?gene=MIR518E
TRH	Thyrotropin Releasing Hormone	Protein Coding	P20396	54	GC03P129974	11.1396	https://www.genecards.org/cgi-bin/carddisp.pl?gene=TRH
PRKACB	Protein Kinase CAMP-Activated Catalytic Subunit Beta	Protein Coding	P22694	61	GC01P084078	11.1386	https://www.genecards.org/cgi-bin/carddisp.pl?gene=PRKACB
SPARC	Secreted Protein Acidic And Cysteine Rich	Protein Coding	P09486	62	GC05M151661	11.1384	https://www.genecards.org/cgi-bin/carddisp.pl?gene=SPARC
MIR224	MicroRNA 224	RNA Gene		25	GC0XM151958	11.1367	https://www.genecards.org/cgi-bin/carddisp.pl?gene=MIR224
SAMHD1	SAM And HD Domain Containing Deoxynucleoside Triphosphate Triphosphohydrolase 1	Protein Coding	Q9Y3Z3	55	GC20M036890	11.1359	https://www.genecards.org/cgi-bin/carddisp.pl?gene=SAMHD1
ALAD	Aminolevulinate Dehydratase	Protein Coding	P13716	59	GC09M113386	11.135	https://www.genecards.org/cgi-bin/carddisp.pl?gene=ALAD
MIR128-1	MicroRNA 128-1	RNA Gene		27	GC02P135665	11.134	https://www.genecards.org/cgi-bin/carddisp.pl?gene=MIR128-1
NDUFS7	NADH:Ubiquinone Oxidoreductase Core Subunit S7	Protein Coding	O75251	59	GC19P141840	11.1292	https://www.genecards.org/cgi-bin/carddisp.pl?gene=NDUFS7
FIG4	FIG4 Phosphoinositide 5-Phosphatase	Protein Coding	Q92562	56	GC06P173932	11.1279	https://www.genecards.org/cgi-bin/carddisp.pl?gene=FIG4
LCT	Lactase	Protein Coding	P09848	56	GC02M135787	11.1191	https://www.genecards.org/cgi-bin/carddisp.pl?gene=LCT
IL7R	Interleukin 7 Receptor	Protein Coding	P16871	59	GC05P035852	11.1139	https://www.genecards.org/cgi-bin/carddisp.pl?gene=IL7R
S100A8	S100 Calcium Binding Protein A8	Protein Coding	P05109	54	GC01M166177	11.1123	https://www.genecards.org/cgi-bin/carddisp.pl?gene=S100A8
PRRC2A	Proline Rich Coiled-Coil 2A	Protein Coding	P48634	46	GC06P173082	11.0983	https://www.genecards.org/cgi-bin/carddisp.pl?gene=PRRC2A
TERC	Telomerase RNA Component	RNA Gene		36	GC03M169765	11.0965	https://www.genecards.org/cgi-bin/carddisp.pl?gene=TERC
ERBB2	Erb-B2 Receptor Tyrosine Kinase 2	Protein Coding	P04626	68	GC17P039687	11.096	https://www.genecards.org/cgi-bin/carddisp.pl?gene=ERBB2
SBDS	SBDS Ribosome Maturation Factor	Protein Coding	Q9Y3A5	55	GC07M066987	11.0866	https://www.genecards.org/cgi-bin/carddisp.pl?gene=SBDS
PDPK1	3-Phosphoinositide Dependent Protein Kinase 1	Protein Coding	O15530	61	GC16P002537	11.0847	https://www.genecards.org/cgi-bin/carddisp.pl?gene=PDPK1
CLU	Clusterin	Protein Coding	P10909	60	GC08M027596	11.0771	https://www.genecards.org/cgi-bin/carddisp.pl?gene=CLU
SMAD2	SMAD Family Member 2	Protein Coding	Q15796	66	GC18M047809	11.0246	https://www.genecards.org/cgi-bin/carddisp.pl?gene=SMAD2
DBH	Dopamine Beta-Hydroxylase	Protein Coding	P09172	64	GC09P133636	11.0213	https://www.genecards.org/cgi-bin/carddisp.pl?gene=DBH
LHX1	LIM Homeobox 1	Protein Coding	P48742	52	GC17P144204	11.0182	https://www.genecards.org/cgi-bin/carddisp.pl?gene=LHX1
PLAUR	Plasminogen Activator, Urokinase Receptor	Protein Coding	Q03405	57	GC19M043646	11.0164	https://www.genecards.org/cgi-bin/carddisp.pl?gene=PLAUR
MIR199A2	MicroRNA 199a-2	RNA Gene		28	GC01M172235	11.0024	https://www.genecards.org/cgi-bin/carddisp.pl?gene=MIR199A2
MIR30D	MicroRNA 30d	RNA Gene		26	GC08M134804	10.9998	https://www.genecards.org/cgi-bin/carddisp.pl?gene=MIR30D
NLRP5	NLR Family Pyrin Domain Containing 5	Protein Coding	P59047	52	GC19P143588	10.9749	https://www.genecards.org/cgi-bin/carddisp.pl?gene=NLRP5
MIR29B1	MicroRNA 29b-1	RNA Gene		28	GC07M130877	10.9696	https://www.genecards.org/cgi-bin/carddisp.pl?gene=MIR29B1
SH2B1	SH2B Adaptor Protein 1	Protein Coding	Q9NRF2	54	GC16P113026	10.9632	https://www.genecards.org/cgi-bin/carddisp.pl?gene=SH2B1
MIR211	MicroRNA 211	RNA Gene		30	GC15M031065	10.9579	https://www.genecards.org/cgi-bin/carddisp.pl?gene=MIR211
MIR26A1	MicroRNA 26a-1	RNA Gene		30	GC03P037969	10.9552	https://www.genecards.org/cgi-bin/carddisp.pl?gene=MIR26A1
S100A9	S100 Calcium Binding Protein A9	Protein Coding	P06702	56	GC01P153357	10.9453	https://www.genecards.org/cgi-bin/carddisp.pl?gene=S100A9
MIR129-1	MicroRNA 129-1	RNA Gene		25	GC07P128207	10.9315	https://www.genecards.org/cgi-bin/carddisp.pl?gene=MIR129-1
PDIA6	Protein Disulfide Isomerase Family A Member 6	Protein Coding	Q15084	51	GC02M010784	10.9282	https://www.genecards.org/cgi-bin/carddisp.pl?gene=PDIA6
FURIN	Furin, Paired Basic Amino Acid Cleaving Enzyme	Protein Coding	P09958	61	GC15P090868	10.923	https://www.genecards.org/cgi-bin/carddisp.pl?gene=FURIN
PXDN	Peroxidasin	Protein Coding	Q92626	57	GC02M001635	10.9176	https://www.genecards.org/cgi-bin/carddisp.pl?gene=PXDN
MYH14	Myosin Heavy Chain 14	Protein Coding	Q7Z406	59	GC19P143344	10.9119	https://www.genecards.org/cgi-bin/carddisp.pl?gene=MYH14
APTX	Aprataxin	Protein Coding	Q7Z2E3	56	GC09M032886	10.9054	https://www.genecards.org/cgi-bin/carddisp.pl?gene=APTX
NAT2	N-Acetyltransferase 2	Protein Coding	P11245	57	GC08P018391	10.9028	https://www.genecards.org/cgi-bin/carddisp.pl?gene=NAT2
ITGAX	Integrin Subunit Alpha X	Protein Coding	P20702	59	GC16P113218	10.9015	https://www.genecards.org/cgi-bin/carddisp.pl?gene=ITGAX
SAG	S-Antigen Visual Arrestin	Protein Coding	P10523	58	GC02P234607	10.8963	https://www.genecards.org/cgi-bin/carddisp.pl?gene=SAG
MIR485	MicroRNA 485	RNA Gene		26	GC14P120242	10.8944	https://www.genecards.org/cgi-bin/carddisp.pl?gene=MIR485
CPQ	Carboxypeptidase Q	Protein Coding	Q9Y646	51	GC08P096645	10.881	https://www.genecards.org/cgi-bin/carddisp.pl?gene=CPQ
GFPT2	Glutamine-Fructose-6-Phosphate Transaminase 2	Protein Coding	O94808	50	GC05M180300	10.8641	https://www.genecards.org/cgi-bin/carddisp.pl?gene=GFPT2
CLDN16	Claudin 16	Protein Coding	Q9Y5I7	52	GC03P190290	10.8575	https://www.genecards.org/cgi-bin/carddisp.pl?gene=CLDN16
RYR1	Ryanodine Receptor 1	Protein Coding	P21817	62	GC19P142895	10.8434	https://www.genecards.org/cgi-bin/carddisp.pl?gene=RYR1
CASP9	Caspase 9	Protein Coding	P55211	61	GC01M021095	10.8375	https://www.genecards.org/cgi-bin/carddisp.pl?gene=CASP9
MTCH2	Mitochondrial Carrier 2	Protein Coding	Q9Y6C9	51	GC11M047604	10.8366	https://www.genecards.org/cgi-bin/carddisp.pl?gene=MTCH2
GCDH	Glutaryl-CoA Dehydrogenase	Protein Coding	Q92947	58	GC19P012891	10.8326	https://www.genecards.org/cgi-bin/carddisp.pl?gene=GCDH
PALB2	Partner And Localizer Of BRCA2	Protein Coding	Q86YC2	57	GC16M023603	10.8316	https://www.genecards.org/cgi-bin/carddisp.pl?gene=PALB2
GPX7	Glutathione Peroxidase 7	Protein Coding	Q96SL4	54	GC01P052602	10.83	https://www.genecards.org/cgi-bin/carddisp.pl?gene=GPX7
CASP8	Caspase 8	Protein Coding	Q14790	65	GC02P201233	10.8222	https://www.genecards.org/cgi-bin/carddisp.pl?gene=CASP8
IL1RAP	Interleukin 1 Receptor Accessory Protein	Protein Coding	Q9NPH3	59	GC03P190514	10.8202	https://www.genecards.org/cgi-bin/carddisp.pl?gene=IL1RAP
ENO2	Enolase 2	Protein Coding	P09104	60	GC12P006913	10.8168	https://www.genecards.org/cgi-bin/carddisp.pl?gene=ENO2
DNA2	DNA Replication Helicase/Nuclease 2	Protein Coding	P51530	54	GC10M068414	10.8076	https://www.genecards.org/cgi-bin/carddisp.pl?gene=DNA2
SLC25A19	Solute Carrier Family 25 Member 19	Protein Coding	Q9HC21	56	GC17M094283	10.8031	https://www.genecards.org/cgi-bin/carddisp.pl?gene=SLC25A19
GALNT2	Polypeptide N-Acetylgalactosaminyltransferase 2	Protein Coding	Q10471	57	GC01P230057	10.7992	https://www.genecards.org/cgi-bin/carddisp.pl?gene=GALNT2
NOTCH3	Notch Receptor 3	Protein Coding	Q9UM47	64	GC19M015159	10.7608	https://www.genecards.org/cgi-bin/carddisp.pl?gene=NOTCH3
ERBB4	Erb-B2 Receptor Tyrosine Kinase 4	Protein Coding	Q15303	67	GC02M211375	10.7604	https://www.genecards.org/cgi-bin/carddisp.pl?gene=ERBB4
PHOX2B	Paired Like Homeobox 2B	Protein Coding	Q99453	57	GC04M041746	10.7362	https://www.genecards.org/cgi-bin/carddisp.pl?gene=PHOX2B
KITLG	KIT Ligand	Protein Coding	P21583	60	GC12M088492	10.7322	https://www.genecards.org/cgi-bin/carddisp.pl?gene=KITLG
HLA-DRA	Major Histocompatibility Complex, Class II, DR Alpha	Protein Coding	P01903	58	GC06P032439	10.7175	https://www.genecards.org/cgi-bin/carddisp.pl?gene=HLA-DRA
NDN	Necdin, MAGE Family Member	Protein Coding	Q99608	55	GC15M042490	10.7054	https://www.genecards.org/cgi-bin/carddisp.pl?gene=NDN
MYC	MYC Proto-Oncogene, BHLH Transcription Factor	Protein Coding	P01106	66	GC08P127735	10.6976	https://www.genecards.org/cgi-bin/carddisp.pl?gene=MYC
ANXA2	Annexin A2	Protein Coding	P07355	60	GC15M060347	10.6958	https://www.genecards.org/cgi-bin/carddisp.pl?gene=ANXA2
SULT1A3	Sulfotransferase Family 1A Member 3	Protein Coding	P0DMM9	47	GC16P030199	10.6934	https://www.genecards.org/cgi-bin/carddisp.pl?gene=SULT1A3
GPX2	Glutathione Peroxidase 2	Protein Coding	P18283	54	GC14M064939	10.6889	https://www.genecards.org/cgi-bin/carddisp.pl?gene=GPX2
GPX5	Glutathione Peroxidase 5	Protein Coding	O75715	52	GC06P028525	10.6889	https://www.genecards.org/cgi-bin/carddisp.pl?gene=GPX5
GPX6	Glutathione Peroxidase 6	Protein Coding	P59796	47	GC06M028503	10.6889	https://www.genecards.org/cgi-bin/carddisp.pl?gene=GPX6
GPX4	Glutathione Peroxidase 4	Protein Coding	P36969	60	GC19P001103	10.6882	https://www.genecards.org/cgi-bin/carddisp.pl?gene=GPX4
MIR200B	MicroRNA 200b	RNA Gene		29	GC01P001167	10.6862	https://www.genecards.org/cgi-bin/carddisp.pl?gene=MIR200B
CPB2	Carboxypeptidase B2	Protein Coding	Q96IY4	57	GC13M046053	10.6734	https://www.genecards.org/cgi-bin/carddisp.pl?gene=CPB2
AIFM1	Apoptosis Inducing Factor Mitochondria Associated 1	Protein Coding	O95831	63	GC0XM130129	10.6725	https://www.genecards.org/cgi-bin/carddisp.pl?gene=AIFM1
TSC1	TSC Complex Subunit 1	Protein Coding	Q92574	61	GC09M132891	10.6637	https://www.genecards.org/cgi-bin/carddisp.pl?gene=TSC1
SIRT6	Sirtuin 6	Protein Coding	Q8N6T7	57	GC19M004174	10.6605	https://www.genecards.org/cgi-bin/carddisp.pl?gene=SIRT6
GLUL	Glutamate-Ammonia Ligase	Protein Coding	P15104	61	GC01M182378	10.6591	https://www.genecards.org/cgi-bin/carddisp.pl?gene=GLUL
SP1	Sp1 Transcription Factor	Protein Coding	P08047	60	GC12P053380	10.6586	https://www.genecards.org/cgi-bin/carddisp.pl?gene=SP1
TCF4	Transcription Factor 4	Protein Coding	P15884	60	GC18M055222	10.6478	https://www.genecards.org/cgi-bin/carddisp.pl?gene=TCF4
GNPDA2	Glucosamine-6-Phosphate Deaminase 2	Protein Coding	Q8TDQ7	49	GC04M044684	10.6454	https://www.genecards.org/cgi-bin/carddisp.pl?gene=GNPDA2
MIR675	MicroRNA 675	RNA Gene		28	GC11M014030	10.6424	https://www.genecards.org/cgi-bin/carddisp.pl?gene=MIR675
CYP11A1	Cytochrome P450 Family 11 Subfamily A Member 1	Protein Coding	P05108	61	GC15M074337	10.6411	https://www.genecards.org/cgi-bin/carddisp.pl?gene=CYP11A1
SFRP4	Secreted Frizzled Related Protein 4	Protein Coding	Q6FHJ7	55	GC07M037912	10.6327	https://www.genecards.org/cgi-bin/carddisp.pl?gene=SFRP4
FH	Fumarate Hydratase	Protein Coding	P07954	59	GC01M241499	10.6323	https://www.genecards.org/cgi-bin/carddisp.pl?gene=FH
IL23R	Interleukin 23 Receptor	Protein Coding	Q5VWK5	57	GC01P067138	10.6291	https://www.genecards.org/cgi-bin/carddisp.pl?gene=IL23R
SLC27A1	Solute Carrier Family 27 Member 1	Protein Coding	Q6PCB7	52	GC19P142522	10.6279	https://www.genecards.org/cgi-bin/carddisp.pl?gene=SLC27A1
NDUFAF5	NADH:Ubiquinone Oxidoreductase Complex Assembly Factor 5	Protein Coding	Q5TEU4	49	GC20P014051	10.6267	https://www.genecards.org/cgi-bin/carddisp.pl?gene=NDUFAF5
KIT	KIT Proto-Oncogene, Receptor Tyrosine Kinase	Protein Coding	P10721	66	GC04P054657	10.6172	https://www.genecards.org/cgi-bin/carddisp.pl?gene=KIT
MIR345	MicroRNA 345	RNA Gene		28	GC14P100307	10.6108	https://www.genecards.org/cgi-bin/carddisp.pl?gene=MIR345
COQ9	Coenzyme Q9	Protein Coding	O75208	54	GC16P057447	10.6008	https://www.genecards.org/cgi-bin/carddisp.pl?gene=COQ9
R3HDML-AS1	R3HDML Antisense RNA 1	RNA Gene		16	GC20M044349	10.5963	https://www.genecards.org/cgi-bin/carddisp.pl?gene=R3HDML-AS1
OXTR	Oxytocin Receptor	Protein Coding	P30559	60	GC03M008767	10.5955	https://www.genecards.org/cgi-bin/carddisp.pl?gene=OXTR
INSM2	INSM Transcriptional Repressor 2	Protein Coding	Q96T92	45	GC14P035534	10.5918	https://www.genecards.org/cgi-bin/carddisp.pl?gene=INSM2
NDUFAF2	NADH:Ubiquinone Oxidoreductase Complex Assembly Factor 2	Protein Coding	Q8N183	54	GC05P060945	10.5886	https://www.genecards.org/cgi-bin/carddisp.pl?gene=NDUFAF2
DLL1	Delta Like Canonical Notch Ligand 1	Protein Coding	O00548	57	GC06M170282	10.5884	https://www.genecards.org/cgi-bin/carddisp.pl?gene=DLL1
CA2	Carbonic Anhydrase 2	Protein Coding	P00918	64	GC08P085463	10.5759	https://www.genecards.org/cgi-bin/carddisp.pl?gene=CA2
UBE3A	Ubiquitin Protein Ligase E3A	Protein Coding	Q05086	61	GC15M025333	10.5696	https://www.genecards.org/cgi-bin/carddisp.pl?gene=UBE3A
PDCD1LG2	Programmed Cell Death 1 Ligand 2	Protein Coding	Q9BQ51	56	GC09P005510	10.5695	https://www.genecards.org/cgi-bin/carddisp.pl?gene=PDCD1LG2
SARS2	Seryl-TRNA Synthetase 2, Mitochondrial	Protein Coding	Q9NP81	58	GC19M104949	10.5661	https://www.genecards.org/cgi-bin/carddisp.pl?gene=SARS2
CRY2	Cryptochrome Circadian Regulator 2	Protein Coding	Q49AN0	53	GC11P048646	10.5597	https://www.genecards.org/cgi-bin/carddisp.pl?gene=CRY2
UBR1	Ubiquitin Protein Ligase E3 Component N-Recognin 1	Protein Coding	Q8IWV7	56	GC15M042942	10.5427	https://www.genecards.org/cgi-bin/carddisp.pl?gene=UBR1
F9	Coagulation Factor IX	Protein Coding	P00740	60	GC0XP139530	10.5287	https://www.genecards.org/cgi-bin/carddisp.pl?gene=F9
SOX9	SRY-Box Transcription Factor 9	Protein Coding	P48436	58	GC17P072121	10.5222	https://www.genecards.org/cgi-bin/carddisp.pl?gene=SOX9
PROP1	PROP Paired-Like Homeobox 1	Protein Coding	O75360	51	GC05M177992	10.5176	https://www.genecards.org/cgi-bin/carddisp.pl?gene=PROP1
PCNA	Proliferating Cell Nuclear Antigen	Protein Coding	P12004	63	GC20M005114	10.5172	https://www.genecards.org/cgi-bin/carddisp.pl?gene=PCNA
KCNJ2	Potassium Inwardly Rectifying Channel Subfamily J Member 2	Protein Coding	P63252	61	GC17P070168	10.5107	https://www.genecards.org/cgi-bin/carddisp.pl?gene=KCNJ2
MEI1	Meiotic Double-Stranded Break Formation Protein 1	Protein Coding	Q5TIA1	45	GC22P041699	10.492	https://www.genecards.org/cgi-bin/carddisp.pl?gene=MEI1
GLB1	Galactosidase Beta 1	Protein Coding	P16278	62	GC03M032963	10.4808	https://www.genecards.org/cgi-bin/carddisp.pl?gene=GLB1
ADAMTSL1	ADAMTS Like 1	Protein Coding	Q8N6G6	53	GC09P017906	10.479	https://www.genecards.org/cgi-bin/carddisp.pl?gene=ADAMTSL1
GFM2	GTP Dependent Ribosome Recycling Factor Mitochondrial 2	Protein Coding	Q969S9	53	GC05M074721	10.4557	https://www.genecards.org/cgi-bin/carddisp.pl?gene=GFM2
ALDH1A1	Aldehyde Dehydrogenase 1 Family Member A1	Protein Coding	P00352	60	GC09M072900	10.4428	https://www.genecards.org/cgi-bin/carddisp.pl?gene=ALDH1A1
NES	Nestin	Protein Coding	P48681	53	GC01M156668	10.4172	https://www.genecards.org/cgi-bin/carddisp.pl?gene=NES
NRAS	NRAS Proto-Oncogene, GTPase	Protein Coding	P01111	64	GC01M114704	10.4115	https://www.genecards.org/cgi-bin/carddisp.pl?gene=NRAS
CXCL16	C-X-C Motif Chemokine Ligand 16	Protein Coding	Q9H2A7	50	GC17M004733	10.4081	https://www.genecards.org/cgi-bin/carddisp.pl?gene=CXCL16
VPS33B	VPS33B Late Endosome And Lysosome Associated	Protein Coding	Q9H267	54	GC15M090998	10.3937	https://www.genecards.org/cgi-bin/carddisp.pl?gene=VPS33B
PIK3C3	Phosphatidylinositol 3-Kinase Catalytic Subunit Type 3	Protein Coding	Q8NEB9	61	GC18P041955	10.3788	https://www.genecards.org/cgi-bin/carddisp.pl?gene=PIK3C3
ATF6B	Activating Transcription Factor 6 Beta	Protein Coding	Q99941	49	GC06M032115	10.3748	https://www.genecards.org/cgi-bin/carddisp.pl?gene=ATF6B
MIR518D	MicroRNA 518d	RNA Gene		22	GC19P053734	10.3555	https://www.genecards.org/cgi-bin/carddisp.pl?gene=MIR518D
SKIC2	SKI2 Subunit Of Superkiller Complex	Protein Coding	Q15477	54	GC06P181637	10.354	https://www.genecards.org/cgi-bin/carddisp.pl?gene=SKIC2
ZDHHC24	Zinc Finger DHHC-Type Containing 24	Protein Coding	Q6UX98	45	GC11M136625	10.326	https://www.genecards.org/cgi-bin/carddisp.pl?gene=ZDHHC24
KCNJ15	Potassium Inwardly Rectifying Channel Subfamily J Member 15	Protein Coding	Q99712	53	GC21P038157	10.3116	https://www.genecards.org/cgi-bin/carddisp.pl?gene=KCNJ15
CYBB	Cytochrome B-245 Beta Chain	Protein Coding	P04839	61	GC0XP037780	10.3092	https://www.genecards.org/cgi-bin/carddisp.pl?gene=CYBB
DNMT3B	DNA Methyltransferase 3 Beta	Protein Coding	Q9UBC3	64	GC20P032762	10.3015	https://www.genecards.org/cgi-bin/carddisp.pl?gene=DNMT3B
PEX7	Peroxisomal Biogenesis Factor 7	Protein Coding	O00628	56	GC06P136822	10.2992	https://www.genecards.org/cgi-bin/carddisp.pl?gene=PEX7
PRKACG	Protein Kinase CAMP-Activated Catalytic Subunit Gamma	Protein Coding	P22612	59	GC09M071741	10.2974	https://www.genecards.org/cgi-bin/carddisp.pl?gene=PRKACG
MECP2	Methyl-CpG Binding Protein 2	Protein Coding	P51608	60	GC0XM154021	10.291	https://www.genecards.org/cgi-bin/carddisp.pl?gene=MECP2
BAMBI	BMP And Activin Membrane Bound Inhibitor	Protein Coding	Q13145	55	GC10P028724	10.2909	https://www.genecards.org/cgi-bin/carddisp.pl?gene=BAMBI
ZMIZ1	Zinc Finger MIZ-Type Containing 1	Protein Coding	Q9ULJ6	54	GC10P079068	10.285	https://www.genecards.org/cgi-bin/carddisp.pl?gene=ZMIZ1
PLCG1	Phospholipase C Gamma 1	Protein Coding	P19174	63	GC20P041136	10.278	https://www.genecards.org/cgi-bin/carddisp.pl?gene=PLCG1
FUT8	Fucosyltransferase 8	Protein Coding	Q9BYC5	56	GC14P065356	10.2742	https://www.genecards.org/cgi-bin/carddisp.pl?gene=FUT8
ESM1	Endothelial Cell Specific Molecule 1	Protein Coding	Q9NQ30	50	GC05M054977	10.2603	https://www.genecards.org/cgi-bin/carddisp.pl?gene=ESM1
CTSH	Cathepsin H	Protein Coding	P09668	59	GC15M159404	10.2564	https://www.genecards.org/cgi-bin/carddisp.pl?gene=CTSH
EGR1	Early Growth Response 1	Protein Coding	P18146	57	GC05P138465	10.2436	https://www.genecards.org/cgi-bin/carddisp.pl?gene=EGR1
CCL20	C-C Motif Chemokine Ligand 20	Protein Coding	P78556	54	GC02P227846	10.241	https://www.genecards.org/cgi-bin/carddisp.pl?gene=CCL20
TIMM8A	Translocase Of Inner Mitochondrial Membrane 8A	Protein Coding	O60220	54	GC0XM101345	10.2317	https://www.genecards.org/cgi-bin/carddisp.pl?gene=TIMM8A
ITGA2B	Integrin Subunit Alpha 2b	Protein Coding	P08514	64	GC17M093526	10.2104	https://www.genecards.org/cgi-bin/carddisp.pl?gene=ITGA2B
LOC126860303	CDK7 Strongly-Dependent Group 2 Enhancer GRCh37_chr8:11407118-11408317	Functional Element		8	GC08P011549	10.2099	https://www.genecards.org/cgi-bin/carddisp.pl?gene=LOC126860303
ICOS	Inducible T Cell Costimulator	Protein Coding	Q9Y6W8	57	GC02P204610	10.1989	https://www.genecards.org/cgi-bin/carddisp.pl?gene=ICOS
ADORA1	Adenosine A1 Receptor	Protein Coding	P30542	60	GC01P203090	10.1816	https://www.genecards.org/cgi-bin/carddisp.pl?gene=ADORA1
RFC2	Replication Factor C Subunit 2	Protein Coding	P35250	57	GC07M074231	10.1804	https://www.genecards.org/cgi-bin/carddisp.pl?gene=RFC2
ITPR1	Inositol 1,4,5-Trisphosphate Receptor Type 1	Protein Coding	Q14643	62	GC03P004495	10.1699	https://www.genecards.org/cgi-bin/carddisp.pl?gene=ITPR1
KCNK16	Potassium Two Pore Domain Channel Subfamily K Member 16	Protein Coding	Q96T55	46	GC06M103491	10.1597	https://www.genecards.org/cgi-bin/carddisp.pl?gene=KCNK16
COL4A2	Collagen Type IV Alpha 2 Chain	Protein Coding	P08572	59	GC13P110305	10.1558	https://www.genecards.org/cgi-bin/carddisp.pl?gene=COL4A2
MET	MET Proto-Oncogene, Receptor Tyrosine Kinase	Protein Coding	P08581	67	GC07P116672	10.1439	https://www.genecards.org/cgi-bin/carddisp.pl?gene=MET
VARS2	Valyl-TRNA Synthetase 2, Mitochondrial	Protein Coding	Q5ST30	56	GC06P173065	10.1417	https://www.genecards.org/cgi-bin/carddisp.pl?gene=VARS2
DARS2	Aspartyl-TRNA Synthetase 2, Mitochondrial	Protein Coding	Q6PI48	56	GC01P173824	10.1389	https://www.genecards.org/cgi-bin/carddisp.pl?gene=DARS2
TUFM	Tu Translation Elongation Factor, Mitochondrial	Protein Coding	P49411	57	GC16M048286	10.1379	https://www.genecards.org/cgi-bin/carddisp.pl?gene=TUFM
LBR	Lamin B Receptor	Protein Coding	Q14739	59	GC01M225401	10.1303	https://www.genecards.org/cgi-bin/carddisp.pl?gene=LBR
FLNA	Filamin A	Protein Coding	P21333	62	GC0XM154348	10.13	https://www.genecards.org/cgi-bin/carddisp.pl?gene=FLNA
ZFAND3	Zinc Finger AN1-Type Containing 3	Protein Coding	Q9H8U3	44	GC06P173222	10.1182	https://www.genecards.org/cgi-bin/carddisp.pl?gene=ZFAND3
NAGA	Alpha-N-Acetylgalactosaminidase	Protein Coding	P17050	58	GC22M042058	10.115	https://www.genecards.org/cgi-bin/carddisp.pl?gene=NAGA
PI4KA	Phosphatidylinositol 4-Kinase Alpha	Protein Coding	P42356	62	GC22M020707	10.1117	https://www.genecards.org/cgi-bin/carddisp.pl?gene=PI4KA
C2CD4A	C2 Calcium Dependent Domain Containing 4A	Protein Coding	Q8NCU7	40	GC15P062066	10.1115	https://www.genecards.org/cgi-bin/carddisp.pl?gene=C2CD4A
CX3CL1	C-X3-C Motif Chemokine Ligand 1	Protein Coding	P78423	57	GC16P057372	10.1113	https://www.genecards.org/cgi-bin/carddisp.pl?gene=CX3CL1
LRPPRC	Leucine Rich Pentatricopeptide Repeat Containing	Protein Coding	P42704	54	GC02M043886	10.11	https://www.genecards.org/cgi-bin/carddisp.pl?gene=LRPPRC
DHDDS	Dehydrodolichyl Diphosphate Synthase Subunit	Protein Coding	Q86SQ9	54	GC01P026432	10.1096	https://www.genecards.org/cgi-bin/carddisp.pl?gene=DHDDS
INHBA	Inhibin Subunit Beta A	Protein Coding	P08476	57	GC07M041670	10.1058	https://www.genecards.org/cgi-bin/carddisp.pl?gene=INHBA
TLR3	Toll Like Receptor 3	Protein Coding	O15455	64	GC04P186059	10.1006	https://www.genecards.org/cgi-bin/carddisp.pl?gene=TLR3
NDUFS6	NADH:Ubiquinone Oxidoreductase Subunit S6	Protein Coding	O75380	56	GC05P001801	10.0943	https://www.genecards.org/cgi-bin/carddisp.pl?gene=NDUFS6
SETX	Senataxin	Protein Coding	Q7Z333	54	GC09M132261	10.0849	https://www.genecards.org/cgi-bin/carddisp.pl?gene=SETX
DUSP1	Dual Specificity Phosphatase 1	Protein Coding	P28562	59	GC05M172768	10.0845	https://www.genecards.org/cgi-bin/carddisp.pl?gene=DUSP1
PRF1	Perforin 1	Protein Coding	P14222	60	GC10M070597	10.0756	https://www.genecards.org/cgi-bin/carddisp.pl?gene=PRF1
MYH3	Myosin Heavy Chain 3	Protein Coding	P11055	57	GC17M010628	10.0744	https://www.genecards.org/cgi-bin/carddisp.pl?gene=MYH3
FOXH1	Forkhead Box H1	Protein Coding	O75593	52	GC08M144473	10.0602	https://www.genecards.org/cgi-bin/carddisp.pl?gene=FOXH1
PRDX1	Peroxiredoxin 1	Protein Coding	Q06830	63	GC01M045861	10.0571	https://www.genecards.org/cgi-bin/carddisp.pl?gene=PRDX1
EIF2AK2	Eukaryotic Translation Initiation Factor 2 Alpha Kinase 2	Protein Coding	P19525	63	GC02M037099	10.055	https://www.genecards.org/cgi-bin/carddisp.pl?gene=EIF2AK2
MAFB	MAF BZIP Transcription Factor B	Protein Coding	Q9Y5Q3	55	GC20M040685	10.049	https://www.genecards.org/cgi-bin/carddisp.pl?gene=MAFB
IGFBP4	Insulin Like Growth Factor Binding Protein 4	Protein Coding	P22692	57	GC17P040443	10.0489	https://www.genecards.org/cgi-bin/carddisp.pl?gene=IGFBP4
MPV17	Mitochondrial Inner Membrane Protein MPV17	Protein Coding	P39210	53	GC02M027309	10.0467	https://www.genecards.org/cgi-bin/carddisp.pl?gene=MPV17
C1QTNF3	C1q And TNF Related 3	Protein Coding	Q9BXJ4	47	GC05M034017	10.0464	https://www.genecards.org/cgi-bin/carddisp.pl?gene=C1QTNF3
YWHAEP7	Tyrosine 3-Monooxygenase/Tryptophan 5-Monooxygenase Activation Protein Epsilon Pseudogene 7	Pseudogene		16	GC17M093208	10.0361	https://www.genecards.org/cgi-bin/carddisp.pl?gene=YWHAEP7
CEACAMP8	CEA Cell Adhesion Molecule Pseudogene 8	Pseudogene		12	GC19M043035	10.0361	https://www.genecards.org/cgi-bin/carddisp.pl?gene=CEACAMP8
FLT1P1	FLT1 Pseudogene 1	Pseudogene		12	GC03M046142	10.0361	https://www.genecards.org/cgi-bin/carddisp.pl?gene=FLT1P1
SIN3A	SIN3 Transcription Regulator Family Member A	Protein Coding	Q96ST3	60	GC15M075369	10.0349	https://www.genecards.org/cgi-bin/carddisp.pl?gene=SIN3A
PRDM16	PR/SET Domain 16	Protein Coding	Q9HAZ2	58	GC01P067821	10.0268	https://www.genecards.org/cgi-bin/carddisp.pl?gene=PRDM16
DCN	Decorin	Protein Coding	P07585	60	GC12M091140	10.0264	https://www.genecards.org/cgi-bin/carddisp.pl?gene=DCN
PRKAB2	Protein Kinase AMP-Activated Non-Catalytic Subunit Beta 2	Protein Coding	O43741	57	GC01M147155	10.0225	https://www.genecards.org/cgi-bin/carddisp.pl?gene=PRKAB2
GTF2I	General Transcription Factor IIi	Protein Coding	P78347	53	GC07P092992	10.0172	https://www.genecards.org/cgi-bin/carddisp.pl?gene=GTF2I
CARTPT	CART Prepropeptide	Protein Coding	Q16568	54	GC05P071719	10.0078	https://www.genecards.org/cgi-bin/carddisp.pl?gene=CARTPT
EPHB4	EPH Receptor B4	Protein Coding	P54760	66	GC07M106449	10.0067	https://www.genecards.org/cgi-bin/carddisp.pl?gene=EPHB4
CX3CR1	C-X3-C Motif Chemokine Receptor 1	Protein Coding	P49238	57	GC03M039279	10.0033	https://www.genecards.org/cgi-bin/carddisp.pl?gene=CX3CR1
COX5A	Cytochrome C Oxidase Subunit 5A	Protein Coding	P20674	57	GC15M074919	10.0016	https://www.genecards.org/cgi-bin/carddisp.pl?gene=COX5A
DHFR	Dihydrofolate Reductase	Protein Coding	P00374	61	GC05M080626	9.998	https://www.genecards.org/cgi-bin/carddisp.pl?gene=DHFR
NDUFAF1	NADH:Ubiquinone Oxidoreductase Complex Assembly Factor 1	Protein Coding	Q9Y375	53	GC15M041387	9.98967	https://www.genecards.org/cgi-bin/carddisp.pl?gene=NDUFAF1
TMEM126B	Transmembrane Protein 126B	Protein Coding	Q8IUX1	50	GC11P085628	9.98967	https://www.genecards.org/cgi-bin/carddisp.pl?gene=TMEM126B
C2CD4B	C2 Calcium Dependent Domain Containing 4B	Protein Coding	A6NLJ0	40	GC15M159007	9.98961	https://www.genecards.org/cgi-bin/carddisp.pl?gene=C2CD4B
RECQL4	RecQ Like Helicase 4	Protein Coding	O94761	54	GC08M147210	9.98933	https://www.genecards.org/cgi-bin/carddisp.pl?gene=RECQL4
PEX1	Peroxisomal Biogenesis Factor 1	Protein Coding	O43933	57	GC07M092487	9.97666	https://www.genecards.org/cgi-bin/carddisp.pl?gene=PEX1
MIR501	MicroRNA 501	RNA Gene		26	GC0XP060167	9.97543	https://www.genecards.org/cgi-bin/carddisp.pl?gene=MIR501
ABHD5	Abhydrolase Domain Containing 5, Lysophosphatidic Acid Acyltransferase	Protein Coding	Q8WTS1	58	GC03P044154	9.97405	https://www.genecards.org/cgi-bin/carddisp.pl?gene=ABHD5
RHEB	Ras Homolog, MTORC1 Binding	Protein Coding	Q15382	63	GC07M151466	9.96726	https://www.genecards.org/cgi-bin/carddisp.pl?gene=RHEB
LOC126807536	CDK7 Strongly-Dependent Group 2 Enhancer GRCh37_chr5:143543592-143544791	Functional Element		7	GC05P158066	9.96208	https://www.genecards.org/cgi-bin/carddisp.pl?gene=LOC126807536
MIR382	MicroRNA 382	RNA Gene		25	GC14P120237	9.95684	https://www.genecards.org/cgi-bin/carddisp.pl?gene=MIR382
ALG12	ALG12 Alpha-1,6-Mannosyltransferase	Protein Coding	Q9BV10	50	GC22M049859	9.95519	https://www.genecards.org/cgi-bin/carddisp.pl?gene=ALG12
ABCA4	ATP Binding Cassette Subfamily A Member 4	Protein Coding	P78363	58	GC01M093992	9.93763	https://www.genecards.org/cgi-bin/carddisp.pl?gene=ABCA4
ADAR	Adenosine Deaminase RNA Specific	Protein Coding	P55265	59	GC01M166236	9.93708	https://www.genecards.org/cgi-bin/carddisp.pl?gene=ADAR
INSIG2	Insulin Induced Gene 2	Protein Coding	Q9Y5U4	48	GC02P118088	9.93411	https://www.genecards.org/cgi-bin/carddisp.pl?gene=INSIG2
BACH2	BTB Domain And CNC Homolog 2	Protein Coding	Q9BYV9	54	GC06M089926	9.92738	https://www.genecards.org/cgi-bin/carddisp.pl?gene=BACH2
TRPV1	Transient Receptor Potential Cation Channel Subfamily V Member 1	Protein Coding	Q8NER1	61	GC17M003565	9.90764	https://www.genecards.org/cgi-bin/carddisp.pl?gene=TRPV1
TOR1A	Torsin Family 1 Member A	Protein Coding	O14656	59	GC09M129812	9.90554	https://www.genecards.org/cgi-bin/carddisp.pl?gene=TOR1A
PAH	Phenylalanine Hydroxylase	Protein Coding	P00439	60	GC12M102836	9.90276	https://www.genecards.org/cgi-bin/carddisp.pl?gene=PAH
PDHA1	Pyruvate Dehydrogenase E1 Subunit Alpha 1	Protein Coding	P08559	60	GC0XP019343	9.90006	https://www.genecards.org/cgi-bin/carddisp.pl?gene=PDHA1
UCN3	Urocortin 3	Protein Coding	Q969E3	47	GC10P005364	9.89482	https://www.genecards.org/cgi-bin/carddisp.pl?gene=UCN3
ADH1B	Alcohol Dehydrogenase 1B (Class I), Beta Polypeptide	Protein Coding	P00325	57	GC04M099304	9.87235	https://www.genecards.org/cgi-bin/carddisp.pl?gene=ADH1B
MIR31	MicroRNA 31	RNA Gene		29	GC09M022285	9.86926	https://www.genecards.org/cgi-bin/carddisp.pl?gene=MIR31
AGL	Amylo-Alpha-1,6-Glucosidase And 4-Alpha-Glucanotransferase	Protein Coding	P35573	59	GC01P099850	9.86638	https://www.genecards.org/cgi-bin/carddisp.pl?gene=AGL
AHR	Aryl Hydrocarbon Receptor	Protein Coding	P35869	61	GC07P016916	9.85818	https://www.genecards.org/cgi-bin/carddisp.pl?gene=AHR
GP1BA	Glycoprotein Ib Platelet Subunit Alpha	Protein Coding	P07359	60	GC17P004932	9.84804	https://www.genecards.org/cgi-bin/carddisp.pl?gene=GP1BA
MIR499A	MicroRNA 499a	RNA Gene		30	GC20P034990	9.83952	https://www.genecards.org/cgi-bin/carddisp.pl?gene=MIR499A
NOS1AP	Nitric Oxide Synthase 1 Adaptor Protein	Protein Coding	O75052	51	GC01P162069	9.83626	https://www.genecards.org/cgi-bin/carddisp.pl?gene=NOS1AP
CDIPT	CDP-Diacylglycerol--Inositol 3-Phosphatidyltransferase	Protein Coding	O14735	53	GC16M048428	9.82841	https://www.genecards.org/cgi-bin/carddisp.pl?gene=CDIPT
IGFBP5	Insulin Like Growth Factor Binding Protein 5	Protein Coding	P24593	55	GC02M216672	9.82501	https://www.genecards.org/cgi-bin/carddisp.pl?gene=IGFBP5
TCF3	Transcription Factor 3	Protein Coding	P15923	59	GC19M001609	9.81498	https://www.genecards.org/cgi-bin/carddisp.pl?gene=TCF3
GAA	Alpha Glucosidase	Protein Coding	P10253	64	GC17P080101	9.81191	https://www.genecards.org/cgi-bin/carddisp.pl?gene=GAA
SNORD44	Small Nucleolar RNA, C/D Box 44	RNA Gene		21	GC01M175107	9.80882	https://www.genecards.org/cgi-bin/carddisp.pl?gene=SNORD44
TTC7A	Tetratricopeptide Repeat Domain 7A	Protein Coding	Q9ULT0	51	GC02P046925	9.78885	https://www.genecards.org/cgi-bin/carddisp.pl?gene=TTC7A
POU1F1	POU Class 1 Homeobox 1	Protein Coding	P28069	54	GC03M087259	9.78647	https://www.genecards.org/cgi-bin/carddisp.pl?gene=POU1F1
L1CAM	L1 Cell Adhesion Molecule	Protein Coding	P32004	60	GC0XM153864	9.78352	https://www.genecards.org/cgi-bin/carddisp.pl?gene=L1CAM
MGP	Matrix Gla Protein	Protein Coding	P08493	56	GC12M034613	9.77866	https://www.genecards.org/cgi-bin/carddisp.pl?gene=MGP
DBI	Diazepam Binding Inhibitor, Acyl-CoA Binding Protein	Protein Coding	P07108	58	GC02P119366	9.77612	https://www.genecards.org/cgi-bin/carddisp.pl?gene=DBI
PSMD9	Proteasome 26S Subunit, Non-ATPase 9	Protein Coding	O00233	54	GC12P137503	9.7728	https://www.genecards.org/cgi-bin/carddisp.pl?gene=PSMD9
NEU1	Neuraminidase 1	Protein Coding	Q99519	59	GC06M031857	9.77145	https://www.genecards.org/cgi-bin/carddisp.pl?gene=NEU1
MVK	Mevalonate Kinase	Protein Coding	Q03426	60	GC12P109573	9.75406	https://www.genecards.org/cgi-bin/carddisp.pl?gene=MVK
GPHN	Gephyrin	Protein Coding	Q9NQX3	61	GC14P066507	9.75293	https://www.genecards.org/cgi-bin/carddisp.pl?gene=GPHN
PRSS2	Serine Protease 2	Protein Coding	P07478	54	GC07P163506	9.75222	https://www.genecards.org/cgi-bin/carddisp.pl?gene=PRSS2
PIGN	Phosphatidylinositol Glycan Anchor Biosynthesis Class N	Protein Coding	O95427	53	GC18M061905	9.73855	https://www.genecards.org/cgi-bin/carddisp.pl?gene=PIGN
PLIN2	Perilipin 2	Protein Coding	Q99541	54	GC09M019310	9.73853	https://www.genecards.org/cgi-bin/carddisp.pl?gene=PLIN2
HPX	Hemopexin	Protein Coding	P02790	54	GC11M014212	9.73732	https://www.genecards.org/cgi-bin/carddisp.pl?gene=HPX
SOX17	SRY-Box Transcription Factor 17	Protein Coding	Q9H6I2	55	GC08P054457	9.73657	https://www.genecards.org/cgi-bin/carddisp.pl?gene=SOX17
VEGFC	Vascular Endothelial Growth Factor C	Protein Coding	P49767	60	GC04M176683	9.7234	https://www.genecards.org/cgi-bin/carddisp.pl?gene=VEGFC
TLR9	Toll Like Receptor 9	Protein Coding	Q9NR96	59	GC03M054638	9.72178	https://www.genecards.org/cgi-bin/carddisp.pl?gene=TLR9
NTF3	Neurotrophin 3	Protein Coding	P20783	57	GC12P068228	9.71358	https://www.genecards.org/cgi-bin/carddisp.pl?gene=NTF3
CGB7	Chorionic Gonadotropin Subunit Beta 7	Protein Coding	P0DN87	41	GC19M049054	9.71106	https://www.genecards.org/cgi-bin/carddisp.pl?gene=CGB7
FOXP2	Forkhead Box P2	Protein Coding	O15409	56	GC07P114086	9.71008	https://www.genecards.org/cgi-bin/carddisp.pl?gene=FOXP2
EIF2AK4	Eukaryotic Translation Initiation Factor 2 Alpha Kinase 4	Protein Coding	Q9P2K8	57	GC15P039934	9.70005	https://www.genecards.org/cgi-bin/carddisp.pl?gene=EIF2AK4
NRG4	Neuregulin 4	Protein Coding	Q8WWG1	49	GC15M075935	9.69007	https://www.genecards.org/cgi-bin/carddisp.pl?gene=NRG4
YARS2	Tyrosyl-TRNA Synthetase 2	Protein Coding	Q9Y2Z4	57	GC12M034884	9.68512	https://www.genecards.org/cgi-bin/carddisp.pl?gene=YARS2
LOX	Lysyl Oxidase	Protein Coding	P28300	60	GC05M122063	9.68484	https://www.genecards.org/cgi-bin/carddisp.pl?gene=LOX
PEX6	Peroxisomal Biogenesis Factor 6	Protein Coding	Q13608	53	GC06M042963	9.67672	https://www.genecards.org/cgi-bin/carddisp.pl?gene=PEX6
PXDNL	Peroxidasin Like	Protein Coding	A1KZ92	46	GC08M051319	9.67631	https://www.genecards.org/cgi-bin/carddisp.pl?gene=PXDNL
VEGFB	Vascular Endothelial Growth Factor B	Protein Coding	P49765	56	GC11P064234	9.67536	https://www.genecards.org/cgi-bin/carddisp.pl?gene=VEGFB
RUNX1	RUNX Family Transcription Factor 1	Protein Coding	Q01196	62	GC21M034787	9.67516	https://www.genecards.org/cgi-bin/carddisp.pl?gene=RUNX1
PTK2B	Protein Tyrosine Kinase 2 Beta	Protein Coding	Q14289	62	GC08P027311	9.66319	https://www.genecards.org/cgi-bin/carddisp.pl?gene=PTK2B
OCRL	OCRL Inositol Polyphosphate-5-Phosphatase	Protein Coding	Q01968	57	GC0XP129539	9.66086	https://www.genecards.org/cgi-bin/carddisp.pl?gene=OCRL
ATP2A2	ATPase Sarcoplasmic/Endoplasmic Reticulum Ca2+ Transporting 2	Protein Coding	P16615	64	GC12P110280	9.65556	https://www.genecards.org/cgi-bin/carddisp.pl?gene=ATP2A2
PDHX	Pyruvate Dehydrogenase Complex Component X	Protein Coding	O00330	59	GC11P034894	9.65186	https://www.genecards.org/cgi-bin/carddisp.pl?gene=PDHX
IL4R	Interleukin 4 Receptor	Protein Coding	P24394	60	GC16P112904	9.65081	https://www.genecards.org/cgi-bin/carddisp.pl?gene=IL4R
XRCC2	X-Ray Repair Cross Complementing 2	Protein Coding	O43543	53	GC07M152644	9.64285	https://www.genecards.org/cgi-bin/carddisp.pl?gene=XRCC2
SCN5A	Sodium Voltage-Gated Channel Alpha Subunit 5	Protein Coding	Q14524	63	GC03M038812	9.64263	https://www.genecards.org/cgi-bin/carddisp.pl?gene=SCN5A
GAS6	Growth Arrest Specific 6	Protein Coding	Q14393	56	GC13M113820	9.63216	https://www.genecards.org/cgi-bin/carddisp.pl?gene=GAS6
FBP1	Fructose-Bisphosphatase 1	Protein Coding	P09467	62	GC09M094603	9.63195	https://www.genecards.org/cgi-bin/carddisp.pl?gene=FBP1
HEXB	Hexosaminidase Subunit Beta	Protein Coding	P07686	60	GC05P074640	9.62699	https://www.genecards.org/cgi-bin/carddisp.pl?gene=HEXB
RFX3	Regulatory Factor X3	Protein Coding	P48380	52	GC09M003214	9.62434	https://www.genecards.org/cgi-bin/carddisp.pl?gene=RFX3
SSBP1	Single Stranded DNA Binding Protein 1	Protein Coding	Q04837	54	GC07P165436	9.62348	https://www.genecards.org/cgi-bin/carddisp.pl?gene=SSBP1
AGK	Acylglycerol Kinase	Protein Coding	Q53H12	53	GC07P141551	9.61904	https://www.genecards.org/cgi-bin/carddisp.pl?gene=AGK
HMBS	Hydroxymethylbilane Synthase	Protein Coding	P08397	57	GC11P119084	9.61602	https://www.genecards.org/cgi-bin/carddisp.pl?gene=HMBS
NDUFA1	NADH:Ubiquinone Oxidoreductase Subunit A1	Protein Coding	O15239	56	GC0XP119871	9.61297	https://www.genecards.org/cgi-bin/carddisp.pl?gene=NDUFA1
TIMMDC1	Translocase Of Inner Mitochondrial Membrane Domain Containing 1	Protein Coding	Q9NPL8	50	GC03P119498	9.61297	https://www.genecards.org/cgi-bin/carddisp.pl?gene=TIMMDC1
ADCY1	Adenylate Cyclase 1	Protein Coding	Q08828	61	GC07P045580	9.60832	https://www.genecards.org/cgi-bin/carddisp.pl?gene=ADCY1
MST1	Macrophage Stimulating 1	Protein Coding	P26927	58	GC03M049683	9.60727	https://www.genecards.org/cgi-bin/carddisp.pl?gene=MST1
PGAP3	Post-GPI Attachment To Proteins Phospholipase 3	Protein Coding	Q96FM1	52	GC17M093338	9.60482	https://www.genecards.org/cgi-bin/carddisp.pl?gene=PGAP3
FBXL4	F-Box And Leucine Rich Repeat Protein 4	Protein Coding	Q9UKA2	51	GC06M098868	9.60439	https://www.genecards.org/cgi-bin/carddisp.pl?gene=FBXL4
ADA2	Adenosine Deaminase 2	Protein Coding	Q9NZK5	54	GC22M017961	9.59899	https://www.genecards.org/cgi-bin/carddisp.pl?gene=ADA2
COQ8A	Coenzyme Q8A	Protein Coding	Q8NI60	56	GC01P226942	9.59574	https://www.genecards.org/cgi-bin/carddisp.pl?gene=COQ8A
JAG1	Jagged Canonical Notch Ligand 1	Protein Coding	P78504	63	GC20M010637	9.59292	https://www.genecards.org/cgi-bin/carddisp.pl?gene=JAG1
PUS1	Pseudouridine Synthase 1	Protein Coding	Q9Y606	56	GC12P131929	9.59037	https://www.genecards.org/cgi-bin/carddisp.pl?gene=PUS1
GATA2	GATA Binding Protein 2	Protein Coding	P23769	62	GC03M128479	9.5872	https://www.genecards.org/cgi-bin/carddisp.pl?gene=GATA2
BAZ1B	Bromodomain Adjacent To Zinc Finger Domain 1B	Protein Coding	Q9UIG0	54	GC07M073440	9.58415	https://www.genecards.org/cgi-bin/carddisp.pl?gene=BAZ1B
RPH3A	Rabphilin 3A	Protein Coding	Q9Y2J0	52	GC12P112570	9.57939	https://www.genecards.org/cgi-bin/carddisp.pl?gene=RPH3A
GTPBP3	GTP Binding Protein 3, Mitochondrial	Protein Coding	Q969Y2	53	GC19P142520	9.5746	https://www.genecards.org/cgi-bin/carddisp.pl?gene=GTPBP3
SYP	Synaptophysin	Protein Coding	P08247	59	GC0XM049187	9.57324	https://www.genecards.org/cgi-bin/carddisp.pl?gene=SYP
ZNF808	Zinc Finger Protein 808	Protein Coding	Q8N4W9	39	GC19P052527	9.56513	https://www.genecards.org/cgi-bin/carddisp.pl?gene=ZNF808
IARS2	Isoleucyl-TRNA Synthetase 2, Mitochondrial	Protein Coding	Q9NSE4	54	GC01P220094	9.56334	https://www.genecards.org/cgi-bin/carddisp.pl?gene=IARS2
MICU1	Mitochondrial Calcium Uptake 1	Protein Coding	Q9BPX6	55	GC10M072367	9.5467	https://www.genecards.org/cgi-bin/carddisp.pl?gene=MICU1
PIGA	Phosphatidylinositol Glycan Anchor Biosynthesis Class A	Protein Coding	P37287	56	GC0XM015319	9.54593	https://www.genecards.org/cgi-bin/carddisp.pl?gene=PIGA
MADD	MAP Kinase Activating Death Domain	Protein Coding	Q8WXG6	57	GC11P048690	9.54136	https://www.genecards.org/cgi-bin/carddisp.pl?gene=MADD
HSD17B4	Hydroxysteroid 17-Beta Dehydrogenase 4	Protein Coding	P51659	60	GC05P119452	9.53772	https://www.genecards.org/cgi-bin/carddisp.pl?gene=HSD17B4
SCO1	Synthesis Of Cytochrome C Oxidase 1	Protein Coding	O75880	57	GC17M010672	9.53081	https://www.genecards.org/cgi-bin/carddisp.pl?gene=SCO1
KCNA2	Potassium Voltage-Gated Channel Subfamily A Member 2	Protein Coding	P16389	59	GC01M110519	9.52777	https://www.genecards.org/cgi-bin/carddisp.pl?gene=KCNA2
REG3A	Regenerating Family Member 3 Alpha	Protein Coding	Q06141	49	GC02M079157	9.52581	https://www.genecards.org/cgi-bin/carddisp.pl?gene=REG3A
IL27	Interleukin 27	Protein Coding	Q8NEV9	49	GC16M048222	9.5237	https://www.genecards.org/cgi-bin/carddisp.pl?gene=IL27
INHA	Inhibin Subunit Alpha	Protein Coding	P05111	57	GC02P219569	9.50501	https://www.genecards.org/cgi-bin/carddisp.pl?gene=INHA
FFAR2	Free Fatty Acid Receptor 2	Protein Coding	O15552	53	GC19P142823	9.49704	https://www.genecards.org/cgi-bin/carddisp.pl?gene=FFAR2
CTBP1	C-Terminal Binding Protein 1	Protein Coding	Q13363	61	GC04M001211	9.49329	https://www.genecards.org/cgi-bin/carddisp.pl?gene=CTBP1
IDH2	Isocitrate Dehydrogenase (NADP(+)) 2	Protein Coding	P48735	66	GC15M090083	9.48868	https://www.genecards.org/cgi-bin/carddisp.pl?gene=IDH2
ACADM	Acyl-CoA Dehydrogenase Medium Chain	Protein Coding	P11310	59	GC01P075724	9.48483	https://www.genecards.org/cgi-bin/carddisp.pl?gene=ACADM
PDGFRA	Platelet Derived Growth Factor Receptor Alpha	Protein Coding	P16234	66	GC04P054229	9.48245	https://www.genecards.org/cgi-bin/carddisp.pl?gene=PDGFRA
IL1RAPL2	Interleukin 1 Receptor Accessory Protein Like 2	Protein Coding	Q9NP60	51	GC0XP104566	9.4815	https://www.genecards.org/cgi-bin/carddisp.pl?gene=IL1RAPL2
NDUFAF4	NADH:Ubiquinone Oxidoreductase Complex Assembly Factor 4	Protein Coding	Q9P032	54	GC06M096889	9.47832	https://www.genecards.org/cgi-bin/carddisp.pl?gene=NDUFAF4
PINK1	PTEN Induced Kinase 1	Protein Coding	Q9BXM7	60	GC01P068700	9.47522	https://www.genecards.org/cgi-bin/carddisp.pl?gene=PINK1
FOXRED1	FAD Dependent Oxidoreductase Domain Containing 1	Protein Coding	Q96CU9	53	GC11P126269	9.47289	https://www.genecards.org/cgi-bin/carddisp.pl?gene=FOXRED1
SCO2	Synthesis Of Cytochrome C Oxidase 2	Protein Coding	O43819	58	GC22M050523	9.47259	https://www.genecards.org/cgi-bin/carddisp.pl?gene=SCO2
ASS1	Argininosuccinate Synthase 1	Protein Coding	P00966	62	GC09P130444	9.46507	https://www.genecards.org/cgi-bin/carddisp.pl?gene=ASS1
BMPR1A	Bone Morphogenetic Protein Receptor Type 1A	Protein Coding	P36894	64	GC10P120012	9.46422	https://www.genecards.org/cgi-bin/carddisp.pl?gene=BMPR1A
CELF1	CUGBP Elav-Like Family Member 1	Protein Coding	Q92879	52	GC11M136240	9.45834	https://www.genecards.org/cgi-bin/carddisp.pl?gene=CELF1
MIP	Major Intrinsic Protein Of Lens Fiber	Protein Coding	P30301	53	GC12M056449	9.44923	https://www.genecards.org/cgi-bin/carddisp.pl?gene=MIP
POR	Cytochrome P450 Oxidoreductase	Protein Coding	P16435	61	GC07P075899	9.44708	https://www.genecards.org/cgi-bin/carddisp.pl?gene=POR
C1QTNF9	C1q And TNF Related 9	Protein Coding	P0C862	45	GC13P024307	9.44633	https://www.genecards.org/cgi-bin/carddisp.pl?gene=C1QTNF9
BUB1B	BUB1 Mitotic Checkpoint Serine/Threonine Kinase B	Protein Coding	O60566	63	GC15P040161	9.44467	https://www.genecards.org/cgi-bin/carddisp.pl?gene=BUB1B
ERCC6	ERCC Excision Repair 6, Chromatin Remodeling Factor	Protein Coding	Q03468	60	GC10M049454	9.4416	https://www.genecards.org/cgi-bin/carddisp.pl?gene=ERCC6
GLI3	GLI Family Zinc Finger 3	Protein Coding	P10071	63	GC07M041960	9.4237	https://www.genecards.org/cgi-bin/carddisp.pl?gene=GLI3
KIF7	Kinesin Family Member 7	Protein Coding	Q2M1P5	51	GC15M089608	9.42338	https://www.genecards.org/cgi-bin/carddisp.pl?gene=KIF7
SIX2	SIX Homeobox 2	Protein Coding	Q9NPC8	51	GC02M045005	9.41702	https://www.genecards.org/cgi-bin/carddisp.pl?gene=SIX2
MIR452	MicroRNA 452	RNA Gene		25	GC0XM151959	9.41243	https://www.genecards.org/cgi-bin/carddisp.pl?gene=MIR452
CD3D	CD3 Delta Subunit Of T-Cell Receptor Complex	Protein Coding	P04234	59	GC11M137418	9.41098	https://www.genecards.org/cgi-bin/carddisp.pl?gene=CD3D
UBA5	Ubiquitin Like Modifier Activating Enzyme 5	Protein Coding	Q9GZZ9	53	GC03P132654	9.40814	https://www.genecards.org/cgi-bin/carddisp.pl?gene=UBA5
CDON	Cell Adhesion Associated, Oncogene Regulated	Protein Coding	Q4KMG0	59	GC11M125955	9.40142	https://www.genecards.org/cgi-bin/carddisp.pl?gene=CDON
EPCAM	Epithelial Cell Adhesion Molecule	Protein Coding	P16422	61	GC02P047345	9.40109	https://www.genecards.org/cgi-bin/carddisp.pl?gene=EPCAM
RXRG	Retinoid X Receptor Gamma	Protein Coding	P48443	54	GC01M166606	9.40007	https://www.genecards.org/cgi-bin/carddisp.pl?gene=RXRG
PRTN3	Proteinase 3	Protein Coding	P24158	59	GC19P000840	9.39913	https://www.genecards.org/cgi-bin/carddisp.pl?gene=PRTN3
CCN4	Cellular Communication Network Factor 4	Protein Coding	O95388	50	GC08P133192	9.3965	https://www.genecards.org/cgi-bin/carddisp.pl?gene=CCN4
CXCL1	C-X-C Motif Chemokine Ligand 1	Protein Coding	P09341	56	GC04P073869	9.39307	https://www.genecards.org/cgi-bin/carddisp.pl?gene=CXCL1
RBBP8	RB Binding Protein 8, Endonuclease	Protein Coding	Q99708	56	GC18P022798	9.3729	https://www.genecards.org/cgi-bin/carddisp.pl?gene=RBBP8
TNFSF12	TNF Superfamily Member 12	Protein Coding	O43508	51	GC17P143370	9.3727	https://www.genecards.org/cgi-bin/carddisp.pl?gene=TNFSF12
ABO	ABO, Alpha 1-3-N-Acetylgalactosaminyltransferase And Alpha 1-3-Galactosyltransferase	Protein Coding	P16442	49	GC09M133250	9.37194	https://www.genecards.org/cgi-bin/carddisp.pl?gene=ABO
GALC	Galactosylceramidase	Protein Coding	P54803	58	GC14M087837	9.3673	https://www.genecards.org/cgi-bin/carddisp.pl?gene=GALC
GDNF	Glial Cell Derived Neurotrophic Factor	Protein Coding	P39905	63	GC05M037812	9.36568	https://www.genecards.org/cgi-bin/carddisp.pl?gene=GDNF
SERPINA3	Serpin Family A Member 3	Protein Coding	P01011	56	GC14P094612	9.3616	https://www.genecards.org/cgi-bin/carddisp.pl?gene=SERPINA3
VCP	Valosin Containing Protein	Protein Coding	P55072	62	GC09M035572	9.35809	https://www.genecards.org/cgi-bin/carddisp.pl?gene=VCP
ERCC1	ERCC Excision Repair 1, Endonuclease Non-Catalytic Subunit	Protein Coding	P07992	59	GC19M105114	9.3508	https://www.genecards.org/cgi-bin/carddisp.pl?gene=ERCC1
HTRA1	HtrA Serine Peptidase 1	Protein Coding	Q92743	57	GC10P123797	9.35068	https://www.genecards.org/cgi-bin/carddisp.pl?gene=HTRA1
OCA2	OCA2 Melanosomal Transmembrane Protein	Protein Coding	Q04671	57	GC15M045184	9.34838	https://www.genecards.org/cgi-bin/carddisp.pl?gene=OCA2
GPX8	Glutathione Peroxidase 8 (Putative)	Protein Coding	Q8TED1	50	GC05P055160	9.3482	https://www.genecards.org/cgi-bin/carddisp.pl?gene=GPX8
COX10	Cytochrome C Oxidase Assembly Factor Heme A:Farnesyltransferase COX10	Protein Coding	Q12887	56	GC17P014069	9.3432	https://www.genecards.org/cgi-bin/carddisp.pl?gene=COX10
P2RX7	Purinergic Receptor P2X 7	Protein Coding	Q99572	60	GC12P137493	9.33408	https://www.genecards.org/cgi-bin/carddisp.pl?gene=P2RX7
CPS1	Carbamoyl-Phosphate Synthase 1	Protein Coding	P31327	61	GC02P210477	9.33233	https://www.genecards.org/cgi-bin/carddisp.pl?gene=CPS1
OGA	O-GlcNAcase	Protein Coding	O60502	53	GC10M101785	9.33179	https://www.genecards.org/cgi-bin/carddisp.pl?gene=OGA
FANCA	FA Complementation Group A	Protein Coding	O15360	62	GC16M090272	9.32671	https://www.genecards.org/cgi-bin/carddisp.pl?gene=FANCA
SERAC1	Serine Active Site Containing 1	Protein Coding	Q96JX3	49	GC06M158109	9.32023	https://www.genecards.org/cgi-bin/carddisp.pl?gene=SERAC1
FABP5	Fatty Acid Binding Protein 5	Protein Coding	Q01469	55	GC08P081282	9.31834	https://www.genecards.org/cgi-bin/carddisp.pl?gene=FABP5
MGME1	Mitochondrial Genome Maintenance Exonuclease 1	Protein Coding	Q9BQP7	49	GC20P017968	9.31527	https://www.genecards.org/cgi-bin/carddisp.pl?gene=MGME1
SNAP23	Synaptosome Associated Protein 23	Protein Coding	O00161	54	GC15P042491	9.31486	https://www.genecards.org/cgi-bin/carddisp.pl?gene=SNAP23
MIR185	MicroRNA 185	RNA Gene		30	GC22P086300	9.30968	https://www.genecards.org/cgi-bin/carddisp.pl?gene=MIR185
TNNI3	Troponin I3, Cardiac Type	Protein Coding	P19429	61	GC19M055151	9.30221	https://www.genecards.org/cgi-bin/carddisp.pl?gene=TNNI3
ATXN2	Ataxin 2	Protein Coding	Q99700	56	GC12M111443	9.29929	https://www.genecards.org/cgi-bin/carddisp.pl?gene=ATXN2
TTN	Titin	Protein Coding	Q8WZ42	61	GC02M178525	9.2987	https://www.genecards.org/cgi-bin/carddisp.pl?gene=TTN
CALR	Calreticulin	Protein Coding	P27797	64	GC19P012938	9.29666	https://www.genecards.org/cgi-bin/carddisp.pl?gene=CALR
ARHGEF11	Rho Guanine Nucleotide Exchange Factor 11	Protein Coding	O15085	50	GC01M156934	9.29639	https://www.genecards.org/cgi-bin/carddisp.pl?gene=ARHGEF11
ATRX	ATRX Chromatin Remodeler	Protein Coding	P46100	59	GC0XM077504	9.29449	https://www.genecards.org/cgi-bin/carddisp.pl?gene=ATRX
SLC18A2	Solute Carrier Family 18 Member A2	Protein Coding	Q05940	60	GC10P117241	9.29438	https://www.genecards.org/cgi-bin/carddisp.pl?gene=SLC18A2
COL18A1	Collagen Type XVIII Alpha 1 Chain	Protein Coding	P39060	59	GC21P045405	9.28592	https://www.genecards.org/cgi-bin/carddisp.pl?gene=COL18A1
MAOA	Monoamine Oxidase A	Protein Coding	P21397	62	GC0XP043654	9.27448	https://www.genecards.org/cgi-bin/carddisp.pl?gene=MAOA
COL3A1	Collagen Type III Alpha 1 Chain	Protein Coding	P02461	61	GC02P188974	9.26544	https://www.genecards.org/cgi-bin/carddisp.pl?gene=COL3A1
SERPINB2	Serpin Family B Member 2	Protein Coding	P05120	57	GC18P063871	9.26024	https://www.genecards.org/cgi-bin/carddisp.pl?gene=SERPINB2
MIR361	MicroRNA 361	RNA Gene		26	GC0XM085903	9.25959	https://www.genecards.org/cgi-bin/carddisp.pl?gene=MIR361
MOG	Myelin Oligodendrocyte Glycoprotein	Protein Coding	Q16653	58	GC06P173024	9.25641	https://www.genecards.org/cgi-bin/carddisp.pl?gene=MOG
POMGNT1	Protein O-Linked Mannose N-Acetylglucosaminyltransferase 1 (Beta 1,2-)	Protein Coding	Q8WZA1	57	GC01M046188	9.25444	https://www.genecards.org/cgi-bin/carddisp.pl?gene=POMGNT1
ATP5F1B	ATP Synthase F1 Subunit Beta	Protein Coding	P06576	57	GC12M060145	9.25311	https://www.genecards.org/cgi-bin/carddisp.pl?gene=ATP5F1B
DKC1	Dyskerin Pseudouridine Synthase 1	Protein Coding	O60832	60	GC0XP154762	9.25211	https://www.genecards.org/cgi-bin/carddisp.pl?gene=DKC1
STAT4	Signal Transducer And Activator Of Transcription 4	Protein Coding	Q14765	59	GC02M191029	9.24728	https://www.genecards.org/cgi-bin/carddisp.pl?gene=STAT4
NSUN2	NOP2/Sun RNA Methyltransferase 2	Protein Coding	Q08J23	56	GC05M006599	9.24651	https://www.genecards.org/cgi-bin/carddisp.pl?gene=NSUN2
ITGB1	Integrin Subunit Beta 1	Protein Coding	P05556	63	GC10M036806	9.24582	https://www.genecards.org/cgi-bin/carddisp.pl?gene=ITGB1
RPL10	Ribosomal Protein L10	Protein Coding	P27635	57	GC0XP154389	9.23979	https://www.genecards.org/cgi-bin/carddisp.pl?gene=RPL10
DEFB1	Defensin Beta 1	Protein Coding	P60022	51	GC08M006870	9.2185	https://www.genecards.org/cgi-bin/carddisp.pl?gene=DEFB1
SLC25A38	Solute Carrier Family 25 Member 38	Protein Coding	Q96DW6	49	GC03P041796	9.21665	https://www.genecards.org/cgi-bin/carddisp.pl?gene=SLC25A38
CEP57	Centrosomal Protein 57	Protein Coding	Q86XR8	54	GC11P095789	9.21647	https://www.genecards.org/cgi-bin/carddisp.pl?gene=CEP57
SLC46A1	Solute Carrier Family 46 Member 1	Protein Coding	Q96NT5	55	GC17M092927	9.21266	https://www.genecards.org/cgi-bin/carddisp.pl?gene=SLC46A1
P2RY12	Purinergic Receptor P2Y12	Protein Coding	Q9H244	61	GC03M151336	9.20579	https://www.genecards.org/cgi-bin/carddisp.pl?gene=P2RY12
MT-TI	Mitochondrially Encoded TRNA-Ile (AUU/C)	RNA Gene		21	GCMTP004265	9.20097	https://www.genecards.org/cgi-bin/carddisp.pl?gene=MT-TI
NRXN1	Neurexin 1	Protein Coding	Q9ULB1	61	GC02M049918	9.19991	https://www.genecards.org/cgi-bin/carddisp.pl?gene=NRXN1
RNU4ATAC	RNA, U4atac Small Nuclear	RNA Gene		26	GC02P151244	9.19583	https://www.genecards.org/cgi-bin/carddisp.pl?gene=RNU4ATAC
MIR125B2	MicroRNA 125b-2	RNA Gene		29	GC21P016590	9.19415	https://www.genecards.org/cgi-bin/carddisp.pl?gene=MIR125B2
NDUFS3	NADH:Ubiquinone Oxidoreductase Core Subunit S3	Protein Coding	O75489	59	GC11P048705	9.18929	https://www.genecards.org/cgi-bin/carddisp.pl?gene=NDUFS3
APLNR	Apelin Receptor	Protein Coding	P35414	57	GC11M057233	9.18239	https://www.genecards.org/cgi-bin/carddisp.pl?gene=APLNR
COX20	Cytochrome C Oxidase Assembly Factor COX20	Protein Coding	Q5RI15	52	GC01P244902	9.18228	https://www.genecards.org/cgi-bin/carddisp.pl?gene=COX20
EDNRB	Endothelin Receptor Type B	Protein Coding	P24530	63	GC13M077895	9.16689	https://www.genecards.org/cgi-bin/carddisp.pl?gene=EDNRB
NLRP2	NLR Family Pyrin Domain Containing 2	Protein Coding	Q9NX02	56	GC19P054953	9.16536	https://www.genecards.org/cgi-bin/carddisp.pl?gene=NLRP2
IFT140	Intraflagellar Transport 140	Protein Coding	Q96RY7	52	GC16M046339	9.16391	https://www.genecards.org/cgi-bin/carddisp.pl?gene=IFT140
TFPI	Tissue Factor Pathway Inhibitor	Protein Coding	P10646	58	GC02M187464	9.16083	https://www.genecards.org/cgi-bin/carddisp.pl?gene=TFPI
ALDOB	Aldolase, Fructose-Bisphosphate B	Protein Coding	P05062	60	GC09M101420	9.15847	https://www.genecards.org/cgi-bin/carddisp.pl?gene=ALDOB
NR5A1	Nuclear Receptor Subfamily 5 Group A Member 1	Protein Coding	Q13285	63	GC09M124481	9.15167	https://www.genecards.org/cgi-bin/carddisp.pl?gene=NR5A1
AFG3L2	AFG3 Like Matrix AAA Peptidase Subunit 2	Protein Coding	Q9Y4W6	58	GC18M012328	9.15108	https://www.genecards.org/cgi-bin/carddisp.pl?gene=AFG3L2
MIR205	MicroRNA 205	RNA Gene		28	GC01P209432	9.14921	https://www.genecards.org/cgi-bin/carddisp.pl?gene=MIR205
DDOST	Dolichyl-Diphosphooligosaccharide--Protein Glycosyltransferase Non-Catalytic Subunit	Protein Coding	P39656	57	GC01M020651	9.14842	https://www.genecards.org/cgi-bin/carddisp.pl?gene=DDOST
ZNHIT3	Zinc Finger HIT-Type Containing 3	Protein Coding	Q15649	47	GC17P036486	9.14756	https://www.genecards.org/cgi-bin/carddisp.pl?gene=ZNHIT3
PSMA6	Proteasome 20S Subunit Alpha 6	Protein Coding	P60900	59	GC14P035278	9.14689	https://www.genecards.org/cgi-bin/carddisp.pl?gene=PSMA6
DMD	Dystrophin	Protein Coding	P11532	58	GC0XM031097	9.14674	https://www.genecards.org/cgi-bin/carddisp.pl?gene=DMD
CKB	Creatine Kinase B	Protein Coding	P12277	57	GC14M103519	9.14406	https://www.genecards.org/cgi-bin/carddisp.pl?gene=CKB
RETNLB	Resistin Like Beta	Protein Coding	Q9BQ08	45	GC03M108743	9.12915	https://www.genecards.org/cgi-bin/carddisp.pl?gene=RETNLB
SELENOP	Selenoprotein P	Protein Coding	P49908	48	GC05M042800	9.12909	https://www.genecards.org/cgi-bin/carddisp.pl?gene=SELENOP
NBN	Nibrin	Protein Coding	O60934	61	GC08M089933	9.12148	https://www.genecards.org/cgi-bin/carddisp.pl?gene=NBN
DLG4	Discs Large MAGUK Scaffold Protein 4	Protein Coding	P78352	61	GC17M092409	9.1188	https://www.genecards.org/cgi-bin/carddisp.pl?gene=DLG4
WWOX	WW Domain Containing Oxidoreductase	Protein Coding	Q9NZC7	60	GC16P078099	9.11701	https://www.genecards.org/cgi-bin/carddisp.pl?gene=WWOX
ADAM12	ADAM Metallopeptidase Domain 12	Protein Coding	O43184	58	GC10M126012	9.11507	https://www.genecards.org/cgi-bin/carddisp.pl?gene=ADAM12
DNAJC30	DnaJ Heat Shock Protein Family (Hsp40) Member C30	Protein Coding	Q96LL9	47	GC07M073680	9.10773	https://www.genecards.org/cgi-bin/carddisp.pl?gene=DNAJC30
ATRIP	ATR Interacting Protein	Protein Coding	Q8WXE1	56	GC03P063179	9.10465	https://www.genecards.org/cgi-bin/carddisp.pl?gene=ATRIP
COX4I1	Cytochrome C Oxidase Subunit 4I1	Protein Coding	P13073	59	GC16P085798	9.10135	https://www.genecards.org/cgi-bin/carddisp.pl?gene=COX4I1
XPR1	Xenotropic And Polytropic Retrovirus Receptor 1	Protein Coding	Q9UBH6	54	GC01P180632	9.09807	https://www.genecards.org/cgi-bin/carddisp.pl?gene=XPR1
AGPAT1	1-Acylglycerol-3-Phosphate O-Acyltransferase 1	Protein Coding	Q99943	50	GC06M032168	9.09196	https://www.genecards.org/cgi-bin/carddisp.pl?gene=AGPAT1
YY1	YY1 Transcription Factor	Protein Coding	P25490	61	GC14P100238	9.09081	https://www.genecards.org/cgi-bin/carddisp.pl?gene=YY1
CD226	CD226 Molecule	Protein Coding	Q15762	55	GC18M069831	9.08496	https://www.genecards.org/cgi-bin/carddisp.pl?gene=CD226
SUOX	Sulfite Oxidase	Protein Coding	P51687	57	GC12P055997	9.08053	https://www.genecards.org/cgi-bin/carddisp.pl?gene=SUOX
LOC111674472	DNase I Hypersensitive Sites In Introns 16 And 17a Of CFTR	Functional Element		9	GC07P117607	9.07667	https://www.genecards.org/cgi-bin/carddisp.pl?gene=LOC111674472
PADI6	Peptidyl Arginine Deiminase 6	Protein Coding	Q6TGC4	53	GC01P068578	9.07141	https://www.genecards.org/cgi-bin/carddisp.pl?gene=PADI6
OOEP	Oocyte Expressed Protein	Protein Coding	A6NGQ2	37	GC06M073368	9.07141	https://www.genecards.org/cgi-bin/carddisp.pl?gene=OOEP
NTRK2	Neurotrophic Receptor Tyrosine Kinase 2	Protein Coding	Q16620	66	GC09P084668	9.06907	https://www.genecards.org/cgi-bin/carddisp.pl?gene=NTRK2
SFRP5	Secreted Frizzled Related Protein 5	Protein Coding	Q5T4F7	48	GC10M097766	9.06815	https://www.genecards.org/cgi-bin/carddisp.pl?gene=SFRP5
TRA-TGC7-1	TRNA-Ala (Anticodon TGC) 7-1	RNA Gene		16	GC06M103186	9.06723	https://www.genecards.org/cgi-bin/carddisp.pl?gene=TRA-TGC7-1
ATP7A	ATPase Copper Transporting Alpha	Protein Coding	Q04656	59	GC0XP078240	9.06114	https://www.genecards.org/cgi-bin/carddisp.pl?gene=ATP7A
ASPA	Aspartoacylase	Protein Coding	P45381	57	GC17P003472	9.061	https://www.genecards.org/cgi-bin/carddisp.pl?gene=ASPA
CTSF	Cathepsin F	Protein Coding	Q9UBX1	62	GC11M136630	9.05741	https://www.genecards.org/cgi-bin/carddisp.pl?gene=CTSF
CYP2J2	Cytochrome P450 Family 2 Subfamily J Member 2	Protein Coding	P51589	54	GC01M059893	9.05317	https://www.genecards.org/cgi-bin/carddisp.pl?gene=CYP2J2
ATP5F1A	ATP Synthase F1 Subunit Alpha	Protein Coding	P25705	59	GC18M046081	9.05073	https://www.genecards.org/cgi-bin/carddisp.pl?gene=ATP5F1A
DDHD1	DDHD Domain Containing 1	Protein Coding	Q8NEL9	52	GC14M053036	9.04627	https://www.genecards.org/cgi-bin/carddisp.pl?gene=DDHD1
SLC25A13	Solute Carrier Family 25 Member 13	Protein Coding	Q9UJS0	59	GC07M096120	9.04123	https://www.genecards.org/cgi-bin/carddisp.pl?gene=SLC25A13
MLH1	MutL Homolog 1	Protein Coding	P40692	62	GC03P036993	9.03657	https://www.genecards.org/cgi-bin/carddisp.pl?gene=MLH1
PROC	Protein C, Inactivator Of Coagulation Factors Va And VIIIa	Protein Coding	P04070	65	GC02P127418	9.03269	https://www.genecards.org/cgi-bin/carddisp.pl?gene=PROC
ATF4	Activating Transcription Factor 4	Protein Coding	P18848	60	GC22P039519	9.03196	https://www.genecards.org/cgi-bin/carddisp.pl?gene=ATF4
CDH5	Cadherin 5	Protein Coding	P33151	60	GC16P066366	9.03129	https://www.genecards.org/cgi-bin/carddisp.pl?gene=CDH5
PGK1	Phosphoglycerate Kinase 1	Protein Coding	P00558	62	GC0XP078241	9.01482	https://www.genecards.org/cgi-bin/carddisp.pl?gene=PGK1
SCLT1	Sodium Channel And Clathrin Linker 1	Protein Coding	Q96NL6	47	GC04M128864	9.01253	https://www.genecards.org/cgi-bin/carddisp.pl?gene=SCLT1
IPW	Imprinted In Prader-Willi Syndrome	RNA Gene		22	GC15P025116	9.00206	https://www.genecards.org/cgi-bin/carddisp.pl?gene=IPW
CC2D2A	Coiled-Coil And C2 Domain Containing 2A	Protein Coding	Q9P2K1	52	GC04P028372	8.99877	https://www.genecards.org/cgi-bin/carddisp.pl?gene=CC2D2A
XYLT1	Xylosyltransferase 1	Protein Coding	Q86Y38	57	GC16M017101	8.99877	https://www.genecards.org/cgi-bin/carddisp.pl?gene=XYLT1
RPS19	Ribosomal Protein S19	Protein Coding	P39019	60	GC19P143029	8.99759	https://www.genecards.org/cgi-bin/carddisp.pl?gene=RPS19
RPGR	Retinitis Pigmentosa GTPase Regulator	Protein Coding	Q92834	54	GC0XM038269	8.99134	https://www.genecards.org/cgi-bin/carddisp.pl?gene=RPGR
ETFDH	Electron Transfer Flavoprotein Dehydrogenase	Protein Coding	Q16134	59	GC04P158672	8.98297	https://www.genecards.org/cgi-bin/carddisp.pl?gene=ETFDH
NEGR1	Neuronal Growth Regulator 1	Protein Coding	Q7Z3B1	50	GC01M071395	8.98078	https://www.genecards.org/cgi-bin/carddisp.pl?gene=NEGR1
CHEK2	Checkpoint Kinase 2	Protein Coding	O96017	67	GC22M028687	8.97315	https://www.genecards.org/cgi-bin/carddisp.pl?gene=CHEK2
ETV6	ETS Variant Transcription Factor 6	Protein Coding	P41212	59	GC12P011649	8.97293	https://www.genecards.org/cgi-bin/carddisp.pl?gene=ETV6
VHL	Von Hippel-Lindau Tumor Suppressor	Protein Coding	P40337	60	GC03P025565	8.96991	https://www.genecards.org/cgi-bin/carddisp.pl?gene=VHL
CFTR-AS1	CFTR Antisense RNA 1	RNA Gene		20	GC07M117542	8.96197	https://www.genecards.org/cgi-bin/carddisp.pl?gene=CFTR-AS1
MIR152	MicroRNA 152	RNA Gene		30	GC17M048037	8.96026	https://www.genecards.org/cgi-bin/carddisp.pl?gene=MIR152
HDAC3	Histone Deacetylase 3	Protein Coding	O15379	63	GC05M141620	8.95152	https://www.genecards.org/cgi-bin/carddisp.pl?gene=HDAC3
NDP	Norrin Cystine Knot Growth Factor NDP	Protein Coding	Q00604	54	GC0XM043948	8.95005	https://www.genecards.org/cgi-bin/carddisp.pl?gene=NDP
DNM2	Dynamin 2	Protein Coding	P50570	63	GC19P010718	8.94932	https://www.genecards.org/cgi-bin/carddisp.pl?gene=DNM2
PDHB	Pyruvate Dehydrogenase E1 Subunit Beta	Protein Coding	P11177	60	GC03M058475	8.94901	https://www.genecards.org/cgi-bin/carddisp.pl?gene=PDHB
MTPAP	Mitochondrial Poly(A) Polymerase	Protein Coding	Q9NVV4	53	GC10M036744	8.94555	https://www.genecards.org/cgi-bin/carddisp.pl?gene=MTPAP
MRPS22	Mitochondrial Ribosomal Protein S22	Protein Coding	P82650	54	GC03P139005	8.9416	https://www.genecards.org/cgi-bin/carddisp.pl?gene=MRPS22
MIR323A	MicroRNA 323a	RNA Gene		26	GC14P120222	8.9391	https://www.genecards.org/cgi-bin/carddisp.pl?gene=MIR323A
FFAR3	Free Fatty Acid Receptor 3	Protein Coding	O14843	49	GC19P144045	8.92986	https://www.genecards.org/cgi-bin/carddisp.pl?gene=FFAR3
ERCC5	ERCC Excision Repair 5, Endonuclease	Protein Coding	P28715	58	GC13P102845	8.92601	https://www.genecards.org/cgi-bin/carddisp.pl?gene=ERCC5
NUS1	NUS1 Dehydrodolichyl Diphosphate Synthase Subunit	Protein Coding	Q96E22	51	GC06P117675	8.92596	https://www.genecards.org/cgi-bin/carddisp.pl?gene=NUS1
AKT3	AKT Serine/Threonine Kinase 3	Protein Coding	Q9Y243	68	GC01M243488	8.92086	https://www.genecards.org/cgi-bin/carddisp.pl?gene=AKT3
SEC61A1	SEC61 Translocon Subunit Alpha 1	Protein Coding	P61619	54	GC03P128051	8.91868	https://www.genecards.org/cgi-bin/carddisp.pl?gene=SEC61A1
AGMO	Alkylglycerol Monooxygenase	Protein Coding	Q6ZNB7	47	GC07M015117	8.91521	https://www.genecards.org/cgi-bin/carddisp.pl?gene=AGMO
MIR30C1	MicroRNA 30c-1	RNA Gene		29	GC01P040757	8.90033	https://www.genecards.org/cgi-bin/carddisp.pl?gene=MIR30C1
TRMU	TRNA Mitochondrial 2-Thiouridylase	Protein Coding	O75648	52	GC22P046330	8.89861	https://www.genecards.org/cgi-bin/carddisp.pl?gene=TRMU
NPHP3	Nephrocystin 3	Protein Coding	Q7Z494	52	GC03M132683	8.89849	https://www.genecards.org/cgi-bin/carddisp.pl?gene=NPHP3
MIRLET7G	MicroRNA Let-7g	RNA Gene		28	GC03M052268	8.89692	https://www.genecards.org/cgi-bin/carddisp.pl?gene=MIRLET7G
MPI	Mannose Phosphate Isomerase	Protein Coding	P34949	56	GC15P074890	8.8955	https://www.genecards.org/cgi-bin/carddisp.pl?gene=MPI
AKR1B10	Aldo-Keto Reductase Family 1 Member B10	Protein Coding	O60218	55	GC07P134527	8.89449	https://www.genecards.org/cgi-bin/carddisp.pl?gene=AKR1B10
SMARCB1	SWI/SNF Related BAF Chromatin Remodeling Complex Subunit B1	Protein Coding	Q12824	59	GC22P023786	8.89121	https://www.genecards.org/cgi-bin/carddisp.pl?gene=SMARCB1
LHX4	LIM Homeobox 4	Protein Coding	Q969G2	52	GC01P180230	8.89025	https://www.genecards.org/cgi-bin/carddisp.pl?gene=LHX4
CXCR4	C-X-C Motif Chemokine Receptor 4	Protein Coding	P61073	66	GC02M136114	8.86514	https://www.genecards.org/cgi-bin/carddisp.pl?gene=CXCR4
CXCL5	C-X-C Motif Chemokine Ligand 5	Protein Coding	P42830	52	GC04M073995	8.85728	https://www.genecards.org/cgi-bin/carddisp.pl?gene=CXCL5
PRKG1	Protein Kinase CGMP-Dependent 1	Protein Coding	Q13976	63	GC10P052081	8.85712	https://www.genecards.org/cgi-bin/carddisp.pl?gene=PRKG1
ZBTB20	Zinc Finger And BTB Domain Containing 20	Protein Coding	Q9HC78	53	GC03M114315	8.85664	https://www.genecards.org/cgi-bin/carddisp.pl?gene=ZBTB20
ACADVL	Acyl-CoA Dehydrogenase Very Long Chain	Protein Coding	P49748	59	GC17P143337	8.85623	https://www.genecards.org/cgi-bin/carddisp.pl?gene=ACADVL
PEX14	Peroxisomal Biogenesis Factor 14	Protein Coding	O75381	56	GC01P010472	8.85402	https://www.genecards.org/cgi-bin/carddisp.pl?gene=PEX14
CRIPTO	Cripto, EGF-CFC Family Member	Protein Coding	P13385	54	GC03P063569	8.84838	https://www.genecards.org/cgi-bin/carddisp.pl?gene=CRIPTO
ACO2	Aconitase 2	Protein Coding	Q99798	59	GC22P087035	8.84531	https://www.genecards.org/cgi-bin/carddisp.pl?gene=ACO2
ISCU	Iron-Sulfur Cluster Assembly Enzyme	Protein Coding	Q9H1K1	57	GC12P108561	8.84266	https://www.genecards.org/cgi-bin/carddisp.pl?gene=ISCU
MIR106A	MicroRNA 106a	RNA Gene		26	GC0XM135351	8.83978	https://www.genecards.org/cgi-bin/carddisp.pl?gene=MIR106A
LAMA2	Laminin Subunit Alpha 2	Protein Coding	P24043	57	GC06P174242	8.83348	https://www.genecards.org/cgi-bin/carddisp.pl?gene=LAMA2
MIR503	MicroRNA 503	RNA Gene		28	GC0XM135359	8.83323	https://www.genecards.org/cgi-bin/carddisp.pl?gene=MIR503
MAP2K6	Mitogen-Activated Protein Kinase Kinase 6	Protein Coding	P52564	60	GC17P069414	8.8289	https://www.genecards.org/cgi-bin/carddisp.pl?gene=MAP2K6
NDUFB11	NADH:Ubiquinone Oxidoreductase Subunit B11	Protein Coding	Q9NX14	53	GC0XM047142	8.82794	https://www.genecards.org/cgi-bin/carddisp.pl?gene=NDUFB11
ARSA	Arylsulfatase A	Protein Coding	P15289	60	GC22M050622	8.82715	https://www.genecards.org/cgi-bin/carddisp.pl?gene=ARSA
CTC1	CST Telomere Replication Complex Component 1	Protein Coding	Q2NKJ3	49	GC17M092479	8.82661	https://www.genecards.org/cgi-bin/carddisp.pl?gene=CTC1
CD2	CD2 Molecule	Protein Coding	P06729	57	GC01P116754	8.82392	https://www.genecards.org/cgi-bin/carddisp.pl?gene=CD2
IL22	Interleukin 22	Protein Coding	Q9GZX6	54	GC12M068248	8.82116	https://www.genecards.org/cgi-bin/carddisp.pl?gene=IL22
CTH	Cystathionine Gamma-Lyase	Protein Coding	P32929	63	GC01P070411	8.81831	https://www.genecards.org/cgi-bin/carddisp.pl?gene=CTH
NFAT5	Nuclear Factor Of Activated T Cells 5	Protein Coding	O94916	53	GC16P069565	8.816	https://www.genecards.org/cgi-bin/carddisp.pl?gene=NFAT5
MIR188	MicroRNA 188	RNA Gene		25	GC0XP050003	8.81203	https://www.genecards.org/cgi-bin/carddisp.pl?gene=MIR188
ANGPTL2	Angiopoietin Like 2	Protein Coding	Q9UKU9	46	GC09M127087	8.80993	https://www.genecards.org/cgi-bin/carddisp.pl?gene=ANGPTL2
TGFB3	Transforming Growth Factor Beta 3	Protein Coding	P10600	61	GC14M075958	8.80918	https://www.genecards.org/cgi-bin/carddisp.pl?gene=TGFB3
MFSD2A	MFSD2 Lysolipid Transporter A, Lysophospholipid	Protein Coding	Q8NA29	54	GC01P039955	8.80711	https://www.genecards.org/cgi-bin/carddisp.pl?gene=MFSD2A
COQ4	Coenzyme Q4	Protein Coding	Q9Y3A0	52	GC09P128322	8.80415	https://www.genecards.org/cgi-bin/carddisp.pl?gene=COQ4
NUBPL	NUBP Iron-Sulfur Cluster Assembly Factor, Mitochondrial	Protein Coding	Q8TB37	53	GC14P031489	8.80218	https://www.genecards.org/cgi-bin/carddisp.pl?gene=NUBPL
OSM	Oncostatin M	Protein Coding	P13725	56	GC22M030262	8.79911	https://www.genecards.org/cgi-bin/carddisp.pl?gene=OSM
PPP1R12A	Protein Phosphatase 1 Regulatory Subunit 12A	Protein Coding	O14974	57	GC12M079773	8.79808	https://www.genecards.org/cgi-bin/carddisp.pl?gene=PPP1R12A
KISS1R	KISS1 Receptor	Protein Coding	Q969F8	59	GC19P000917	8.79792	https://www.genecards.org/cgi-bin/carddisp.pl?gene=KISS1R
ACAD9	Acyl-CoA Dehydrogenase Family Member 9	Protein Coding	Q9H845	57	GC03P141955	8.79778	https://www.genecards.org/cgi-bin/carddisp.pl?gene=ACAD9
PEG3	Paternally Expressed 3	Protein Coding	Q9GZU2	49	GC19M056810	8.79398	https://www.genecards.org/cgi-bin/carddisp.pl?gene=PEG3
ARX	Aristaless Related Homeobox	Protein Coding	Q96QS3	56	GC0XM025003	8.78721	https://www.genecards.org/cgi-bin/carddisp.pl?gene=ARX
A2M	Alpha-2-Macroglobulin	Protein Coding	P01023	59	GC12M009067	8.78701	https://www.genecards.org/cgi-bin/carddisp.pl?gene=A2M
GDAP1	Ganglioside Induced Differentiation Associated Protein 1	Protein Coding	Q8TB36	55	GC08P074315	8.78107	https://www.genecards.org/cgi-bin/carddisp.pl?gene=GDAP1
SLC39A8	Solute Carrier Family 39 Member 8	Protein Coding	Q9C0K1	56	GC04M102252	8.77841	https://www.genecards.org/cgi-bin/carddisp.pl?gene=SLC39A8
MTRFR	Mitochondrial Translation Release Factor In Rescue	Protein Coding	Q9H3J6	46	GC12P137518	8.77733	https://www.genecards.org/cgi-bin/carddisp.pl?gene=MTRFR
CHIT1	Chitinase 1	Protein Coding	Q13231	57	GC01M203213	8.7773	https://www.genecards.org/cgi-bin/carddisp.pl?gene=CHIT1
ALAS2	5'-Aminolevulinate Synthase 2	Protein Coding	P22557	59	GC0XM055009	8.76978	https://www.genecards.org/cgi-bin/carddisp.pl?gene=ALAS2
HADHA	Hydroxyacyl-CoA Dehydrogenase Trifunctional Multienzyme Complex Subunit Alpha	Protein Coding	P40939	60	GC02M026190	8.75342	https://www.genecards.org/cgi-bin/carddisp.pl?gene=HADHA
VIM	Vimentin	Protein Coding	P08670	64	GC10P017227	8.75163	https://www.genecards.org/cgi-bin/carddisp.pl?gene=VIM
MAP3K5	Mitogen-Activated Protein Kinase Kinase Kinase 5	Protein Coding	Q99683	61	GC06M136557	8.74258	https://www.genecards.org/cgi-bin/carddisp.pl?gene=MAP3K5
ITGAL	Integrin Subunit Alpha L	Protein Coding	P20701	60	GC16P030472	8.7425	https://www.genecards.org/cgi-bin/carddisp.pl?gene=ITGAL
HBEGF	Heparin Binding EGF Like Growth Factor	Protein Coding	Q99075	57	GC05M140332	8.73914	https://www.genecards.org/cgi-bin/carddisp.pl?gene=HBEGF
SLC22A5	Solute Carrier Family 22 Member 5	Protein Coding	O76082	60	GC05P132369	8.73664	https://www.genecards.org/cgi-bin/carddisp.pl?gene=SLC22A5
SLC16A13	Solute Carrier Family 16 Member 13	Protein Coding	Q7RTY0	40	GC17P007036	8.72873	https://www.genecards.org/cgi-bin/carddisp.pl?gene=SLC16A13
CAV3	Caveolin 3	Protein Coding	P56539	57	GC03P008733	8.72783	https://www.genecards.org/cgi-bin/carddisp.pl?gene=CAV3
GALK1	Galactokinase 1	Protein Coding	P51570	60	GC17M075751	8.71967	https://www.genecards.org/cgi-bin/carddisp.pl?gene=GALK1
BMPR2	Bone Morphogenetic Protein Receptor Type 2	Protein Coding	Q13873	64	GC02P202376	8.71924	https://www.genecards.org/cgi-bin/carddisp.pl?gene=BMPR2
FN3K	Fructosamine 3 Kinase	Protein Coding	Q9H479	49	GC17P082735	8.71837	https://www.genecards.org/cgi-bin/carddisp.pl?gene=FN3K
MIR208B	MicroRNA 208b	RNA Gene		30	GC14M023417	8.71582	https://www.genecards.org/cgi-bin/carddisp.pl?gene=MIR208B
FLVCR1	FLVCR Choline And Heme Transporter 1	Protein Coding	Q9Y5Y0	52	GC01P212858	8.71444	https://www.genecards.org/cgi-bin/carddisp.pl?gene=FLVCR1
AZGP1	Alpha-2-Glycoprotein 1, Zinc-Binding	Protein Coding	P25311	56	GC07M106398	8.70855	https://www.genecards.org/cgi-bin/carddisp.pl?gene=AZGP1
TNFRSF11A	TNF Receptor Superfamily Member 11a	Protein Coding	Q9Y6Q6	59	GC18P062325	8.70337	https://www.genecards.org/cgi-bin/carddisp.pl?gene=TNFRSF11A
NPY2R	Neuropeptide Y Receptor Y2	Protein Coding	P49146	56	GC04P155173	8.69796	https://www.genecards.org/cgi-bin/carddisp.pl?gene=NPY2R
RAD50	RAD50 Double Strand Break Repair Protein	Protein Coding	Q92878	63	GC05P132556	8.69667	https://www.genecards.org/cgi-bin/carddisp.pl?gene=RAD50
CNBP	CCHC-Type Zinc Finger Nucleic Acid Binding Protein	Protein Coding	P62633	55	GC03M129167	8.69399	https://www.genecards.org/cgi-bin/carddisp.pl?gene=CNBP
VARS1	Valyl-TRNA Synthetase 1	Protein Coding	P26640	56	GC06M103353	8.68861	https://www.genecards.org/cgi-bin/carddisp.pl?gene=VARS1
HAVCR1	Hepatitis A Virus Cellular Receptor 1	Protein Coding	Q96D42	55	GC05M157028	8.67716	https://www.genecards.org/cgi-bin/carddisp.pl?gene=HAVCR1
PPP1R3B	Protein Phosphatase 1 Regulatory Subunit 3B	Protein Coding	Q86XI6	46	GC08M009136	8.66838	https://www.genecards.org/cgi-bin/carddisp.pl?gene=PPP1R3B
ECHS1	Enoyl-CoA Hydratase, Short Chain 1	Protein Coding	P30084	59	GC10M133362	8.66224	https://www.genecards.org/cgi-bin/carddisp.pl?gene=ECHS1
WDR20	WD Repeat Domain 20	Protein Coding	Q8TBZ3	45	GC14P119259	8.65048	https://www.genecards.org/cgi-bin/carddisp.pl?gene=WDR20
RYR2	Ryanodine Receptor 2	Protein Coding	Q92736	60	GC01P237042	8.64985	https://www.genecards.org/cgi-bin/carddisp.pl?gene=RYR2
HSPG2	Heparan Sulfate Proteoglycan 2	Protein Coding	P98160	61	GC01M021822	8.64698	https://www.genecards.org/cgi-bin/carddisp.pl?gene=HSPG2
AQP3	Aquaporin 3 (Gill Blood Group)	Protein Coding	Q92482	59	GC09M033431	8.63515	https://www.genecards.org/cgi-bin/carddisp.pl?gene=AQP3
MSH2	MutS Homolog 2	Protein Coding	P43246	61	GC02P047403	8.61979	https://www.genecards.org/cgi-bin/carddisp.pl?gene=MSH2
GNAI1	G Protein Subunit Alpha I1	Protein Coding	P63096	60	GC07P093152	8.6187	https://www.genecards.org/cgi-bin/carddisp.pl?gene=GNAI1
ATP6V0A2	ATPase H+ Transporting V0 Subunit A2	Protein Coding	Q9Y487	56	GC12P123712	8.61486	https://www.genecards.org/cgi-bin/carddisp.pl?gene=ATP6V0A2
TSFM	Ts Translation Elongation Factor, Mitochondrial	Protein Coding	P43897	55	GC12P057782	8.61377	https://www.genecards.org/cgi-bin/carddisp.pl?gene=TSFM
HNF4G	Hepatocyte Nuclear Factor 4 Gamma	Protein Coding	Q14541	51	GC08P075407	8.6129	https://www.genecards.org/cgi-bin/carddisp.pl?gene=HNF4G
HAVCR2	Hepatitis A Virus Cellular Receptor 2	Protein Coding	Q8TDQ0	59	GC05M157063	8.6082	https://www.genecards.org/cgi-bin/carddisp.pl?gene=HAVCR2
DIO3	Iodothyronine Deiodinase 3	Protein Coding	P55073	52	GC14P119321	8.60786	https://www.genecards.org/cgi-bin/carddisp.pl?gene=DIO3
ERCC4	ERCC Excision Repair 4, Endonuclease Catalytic Subunit	Protein Coding	Q92889	59	GC16P013920	8.60725	https://www.genecards.org/cgi-bin/carddisp.pl?gene=ERCC4
EXT1	Exostosin Glycosyltransferase 1	Protein Coding	Q16394	60	GC08M117798	8.5983	https://www.genecards.org/cgi-bin/carddisp.pl?gene=EXT1
CHKB	Choline Kinase Beta	Protein Coding	Q9Y259	58	GC22M050578	8.5957	https://www.genecards.org/cgi-bin/carddisp.pl?gene=CHKB
PGR	Progesterone Receptor	Protein Coding	P06401	63	GC11M137169	8.59436	https://www.genecards.org/cgi-bin/carddisp.pl?gene=PGR
PTGER4	Prostaglandin E Receptor 4	Protein Coding	P35408	59	GC05P040679	8.5869	https://www.genecards.org/cgi-bin/carddisp.pl?gene=PTGER4
KLB	Klotho Beta	Protein Coding	Q86Z14	54	GC04P039602	8.58601	https://www.genecards.org/cgi-bin/carddisp.pl?gene=KLB
TUBB3	Tubulin Beta 3 Class III	Protein Coding	Q13509	63	GC16P115082	8.57756	https://www.genecards.org/cgi-bin/carddisp.pl?gene=TUBB3
CAST	Calpastatin	Protein Coding	P20810	60	GC05P095975	8.57607	https://www.genecards.org/cgi-bin/carddisp.pl?gene=CAST
GOSR2	Golgi SNAP Receptor Complex Member 2	Protein Coding	O14653	54	GC17P144629	8.56656	https://www.genecards.org/cgi-bin/carddisp.pl?gene=GOSR2
MIOX	Myo-Inositol Oxygenase	Protein Coding	Q9UGB7	49	GC22P050486	8.56138	https://www.genecards.org/cgi-bin/carddisp.pl?gene=MIOX
SRP72	Signal Recognition Particle 72	Protein Coding	O76094	53	GC04P056477	8.55595	https://www.genecards.org/cgi-bin/carddisp.pl?gene=SRP72
DISP1	Dispatched RND Transporter Family Member 1	Protein Coding	Q96F81	51	GC01P222849	8.55353	https://www.genecards.org/cgi-bin/carddisp.pl?gene=DISP1
RARS2	Arginyl-TRNA Synthetase 2, Mitochondrial	Protein Coding	Q5T160	55	GC06M104065	8.55277	https://www.genecards.org/cgi-bin/carddisp.pl?gene=RARS2
CBL	Cbl Proto-Oncogene	Protein Coding	P22681	64	GC11P119206	8.54521	https://www.genecards.org/cgi-bin/carddisp.pl?gene=CBL
AUTS2	Activator Of Transcription And Developmental Regulator AUTS2	Protein Coding	Q8WXX7	53	GC07P069598	8.54308	https://www.genecards.org/cgi-bin/carddisp.pl?gene=AUTS2
LETM1	Leucine Zipper And EF-Hand Containing Transmembrane Protein 1	Protein Coding	O95202	56	GC04M001811	8.54093	https://www.genecards.org/cgi-bin/carddisp.pl?gene=LETM1
RNASEH2C	Ribonuclease H2 Subunit C	Protein Coding	Q8TDP1	52	GC11M065714	8.53629	https://www.genecards.org/cgi-bin/carddisp.pl?gene=RNASEH2C
CLN3	CLN3 Lysosomal/Endosomal Transmembrane Protein, Battenin	Protein Coding	Q13286	56	GC16M028466	8.5282	https://www.genecards.org/cgi-bin/carddisp.pl?gene=CLN3
AVPR1A	Arginine Vasopressin Receptor 1A	Protein Coding	P37288	58	GC12M063142	8.52607	https://www.genecards.org/cgi-bin/carddisp.pl?gene=AVPR1A
ERCC8	ERCC Excision Repair 8, CSA Ubiquitin Ligase Complex Subunit	Protein Coding	Q13216	56	GC05M060919	8.52467	https://www.genecards.org/cgi-bin/carddisp.pl?gene=ERCC8
MIR365A	MicroRNA 365a	RNA Gene		26	GC16P014309	8.51986	https://www.genecards.org/cgi-bin/carddisp.pl?gene=MIR365A
SRD5A2	Steroid 5 Alpha-Reductase 2	Protein Coding	P31213	55	GC02M031522	8.51904	https://www.genecards.org/cgi-bin/carddisp.pl?gene=SRD5A2
ASL	Argininosuccinate Lyase	Protein Coding	P04424	58	GC07P066075	8.5187	https://www.genecards.org/cgi-bin/carddisp.pl?gene=ASL
SMAD9	SMAD Family Member 9	Protein Coding	O15198	59	GC13M036844	8.51659	https://www.genecards.org/cgi-bin/carddisp.pl?gene=SMAD9
ERCC3	ERCC Excision Repair 3, TFIIH Core Complex Helicase Subunit	Protein Coding	P19447	61	GC02M127257	8.5101	https://www.genecards.org/cgi-bin/carddisp.pl?gene=ERCC3
RNASEH2B	Ribonuclease H2 Subunit B	Protein Coding	Q5TBB1	49	GC13P050909	8.50925	https://www.genecards.org/cgi-bin/carddisp.pl?gene=RNASEH2B
NDUFB3	NADH:Ubiquinone Oxidoreductase Subunit B3	Protein Coding	O43676	53	GC02P201071	8.50623	https://www.genecards.org/cgi-bin/carddisp.pl?gene=NDUFB3
EIF2S1	Eukaryotic Translation Initiation Factor 2 Subunit Alpha	Protein Coding	P05198	57	GC14P067359	8.50481	https://www.genecards.org/cgi-bin/carddisp.pl?gene=EIF2S1
CCND1	Cyclin D1	Protein Coding	P24385	66	GC11P069641	8.50473	https://www.genecards.org/cgi-bin/carddisp.pl?gene=CCND1
MIR301A	MicroRNA 301a	RNA Gene		28	GC17M059151	8.49992	https://www.genecards.org/cgi-bin/carddisp.pl?gene=MIR301A
MUTYH	MutY DNA Glycosylase	Protein Coding	Q9UIF7	58	GC01M045329	8.49925	https://www.genecards.org/cgi-bin/carddisp.pl?gene=MUTYH
PRICKLE1	Prickle Planar Cell Polarity Protein 1	Protein Coding	Q96MT3	57	GC12M042456	8.49816	https://www.genecards.org/cgi-bin/carddisp.pl?gene=PRICKLE1
LOC114803475	PPARG EExon Liver Enhancer	Functional Element		6	GC03P012405	8.49722	https://www.genecards.org/cgi-bin/carddisp.pl?gene=LOC114803475
IARS1	Isoleucyl-TRNA Synthetase 1	Protein Coding	P41252	57	GC09M119817	8.49396	https://www.genecards.org/cgi-bin/carddisp.pl?gene=IARS1
STAT2	Signal Transducer And Activator Of Transcription 2	Protein Coding	P52630	63	GC12M056341	8.49115	https://www.genecards.org/cgi-bin/carddisp.pl?gene=STAT2
NTRK1	Neurotrophic Receptor Tyrosine Kinase 1	Protein Coding	P04629	63	GC01P156815	8.49014	https://www.genecards.org/cgi-bin/carddisp.pl?gene=NTRK1
ZPR1	ZPR1 Zinc Finger	Protein Coding	O75312	52	GC11M137384	8.48596	https://www.genecards.org/cgi-bin/carddisp.pl?gene=ZPR1
TBL2	Transducin Beta Like 2	Protein Coding	Q9Y4P3	50	GC07M079903	8.48507	https://www.genecards.org/cgi-bin/carddisp.pl?gene=TBL2
FANCG	FA Complementation Group G	Protein Coding	O15287	57	GC09M035073	8.48432	https://www.genecards.org/cgi-bin/carddisp.pl?gene=FANCG
HGSNAT	Heparan-Alpha-Glucosaminide N-Acetyltransferase	Protein Coding	Q68CP4	49	GC08P043140	8.48147	https://www.genecards.org/cgi-bin/carddisp.pl?gene=HGSNAT
S100A12	S100 Calcium Binding Protein A12	Protein Coding	P80511	50	GC01M153373	8.47832	https://www.genecards.org/cgi-bin/carddisp.pl?gene=S100A12
TXN2	Thioredoxin 2	Protein Coding	Q99757	55	GC22M036467	8.46779	https://www.genecards.org/cgi-bin/carddisp.pl?gene=TXN2
KIF11	Kinesin Family Member 11	Protein Coding	P52732	61	GC10P092574	8.45345	https://www.genecards.org/cgi-bin/carddisp.pl?gene=KIF11
FSHR	Follicle Stimulating Hormone Receptor	Protein Coding	P23945	60	GC02M048962	8.4353	https://www.genecards.org/cgi-bin/carddisp.pl?gene=FSHR
LTF	Lactotransferrin	Protein Coding	P02788	58	GC03M046435	8.4323	https://www.genecards.org/cgi-bin/carddisp.pl?gene=LTF
UQCRC2	Ubiquinol-Cytochrome C Reductase Core Protein 2	Protein Coding	P22695	59	GC16P112805	8.42062	https://www.genecards.org/cgi-bin/carddisp.pl?gene=UQCRC2
KCNH2	Potassium Voltage-Gated Channel Subfamily H Member 2	Protein Coding	Q12809	63	GC07M150944	8.41734	https://www.genecards.org/cgi-bin/carddisp.pl?gene=KCNH2
ZBED3	Zinc Finger BED-Type Containing 3	Protein Coding	Q96IU2	43	GC05M077072	8.40673	https://www.genecards.org/cgi-bin/carddisp.pl?gene=ZBED3
METRNL	Meteorin Like, Glial Cell Differentiation Regulator	Protein Coding	Q641Q3	46	GC17P083079	8.4027	https://www.genecards.org/cgi-bin/carddisp.pl?gene=METRNL
MCTP2	Multiple C2 And Transmembrane Domain Containing 2	Protein Coding	Q6DN12	52	GC15P190345	8.40114	https://www.genecards.org/cgi-bin/carddisp.pl?gene=MCTP2
SELENOS	Selenoprotein S	Protein Coding	Q9BQE4	48	GC15M159833	8.39646	https://www.genecards.org/cgi-bin/carddisp.pl?gene=SELENOS
CPT1B	Carnitine Palmitoyltransferase 1B	Protein Coding	Q92523	58	GC22M084041	8.39577	https://www.genecards.org/cgi-bin/carddisp.pl?gene=CPT1B
KLF2	KLF Transcription Factor 2	Protein Coding	Q9Y5W3	53	GC19P142497	8.39376	https://www.genecards.org/cgi-bin/carddisp.pl?gene=KLF2
AQP1	Aquaporin 1 (Colton Blood Group)	Protein Coding	P29972	60	GC07P030911	8.3936	https://www.genecards.org/cgi-bin/carddisp.pl?gene=AQP1
RB1	RB Transcriptional Corepressor 1	Protein Coding	P06400	61	GC13P048303	8.39273	https://www.genecards.org/cgi-bin/carddisp.pl?gene=RB1
FLCN	Folliculin	Protein Coding	Q8NFG4	55	GC17M017212	8.38505	https://www.genecards.org/cgi-bin/carddisp.pl?gene=FLCN
ELAC2	ElaC Ribonuclease Z 2	Protein Coding	Q9BQ52	54	GC17M012991	8.38021	https://www.genecards.org/cgi-bin/carddisp.pl?gene=ELAC2
COQ8B	Coenzyme Q8B	Protein Coding	Q96D53	53	GC19M104976	8.37846	https://www.genecards.org/cgi-bin/carddisp.pl?gene=COQ8B
MIR1260A	MicroRNA 1260a	RNA Gene		20	GC14P077266	8.37831	https://www.genecards.org/cgi-bin/carddisp.pl?gene=MIR1260A
NNAT	Neuronatin	Protein Coding	Q16517	42	GC20P037521	8.37829	https://www.genecards.org/cgi-bin/carddisp.pl?gene=NNAT
MIR497	MicroRNA 497	RNA Gene		27	GC17M092402	8.37571	https://www.genecards.org/cgi-bin/carddisp.pl?gene=MIR497
SMPD1	Sphingomyelin Phosphodiesterase 1	Protein Coding	P17405	61	GC11P006390	8.37044	https://www.genecards.org/cgi-bin/carddisp.pl?gene=SMPD1
PLA2G4A	Phospholipase A2 Group IVA	Protein Coding	P47712	62	GC01P186798	8.36948	https://www.genecards.org/cgi-bin/carddisp.pl?gene=PLA2G4A
KMT2A	Lysine Methyltransferase 2A	Protein Coding	Q03164	61	GC11P118436	8.3678	https://www.genecards.org/cgi-bin/carddisp.pl?gene=KMT2A
PDE4D	Phosphodiesterase 4D	Protein Coding	Q08499	62	GC05M058969	8.36147	https://www.genecards.org/cgi-bin/carddisp.pl?gene=PDE4D
RNASEH2A	Ribonuclease H2 Subunit A	Protein Coding	O75792	57	GC19P142366	8.36052	https://www.genecards.org/cgi-bin/carddisp.pl?gene=RNASEH2A
TACO1	Translational Activator Of Cytochrome C Oxidase I	Protein Coding	Q9BSH4	52	GC17P063600	8.35962	https://www.genecards.org/cgi-bin/carddisp.pl?gene=TACO1
NDUFAF3	NADH:Ubiquinone Oxidoreductase Complex Assembly Factor 3	Protein Coding	Q9BU61	52	GC03P049020	8.35961	https://www.genecards.org/cgi-bin/carddisp.pl?gene=NDUFAF3
CASQ1	Calsequestrin 1	Protein Coding	P31415	56	GC01P160190	8.34653	https://www.genecards.org/cgi-bin/carddisp.pl?gene=CASQ1
RNASEH1	Ribonuclease H1	Protein Coding	O60930	56	GC02M004706	8.34209	https://www.genecards.org/cgi-bin/carddisp.pl?gene=RNASEH1
ATR	ATR Serine/Threonine Kinase	Protein Coding	Q13535	67	GC03M142449	8.33459	https://www.genecards.org/cgi-bin/carddisp.pl?gene=ATR
GATA1	GATA Binding Protein 1	Protein Coding	P15976	59	GC0XP048786	8.32712	https://www.genecards.org/cgi-bin/carddisp.pl?gene=GATA1
MAP2K2	Mitogen-Activated Protein Kinase Kinase 2	Protein Coding	P36507	67	GC19M004090	8.32636	https://www.genecards.org/cgi-bin/carddisp.pl?gene=MAP2K2
BRIP1	BRCA1 Interacting DNA Helicase 1	Protein Coding	Q9BX63	62	GC17M061679	8.32148	https://www.genecards.org/cgi-bin/carddisp.pl?gene=BRIP1
DYNC2H1	Dynein Cytoplasmic 2 Heavy Chain 1	Protein Coding	Q8NCM8	52	GC11P103109	8.31787	https://www.genecards.org/cgi-bin/carddisp.pl?gene=DYNC2H1
INVS	Inversin	Protein Coding	Q9Y283	57	GC09P100099	8.31328	https://www.genecards.org/cgi-bin/carddisp.pl?gene=INVS
LAMP2	Lysosomal Associated Membrane Protein 2	Protein Coding	P13473	57	GC0XM120426	8.31169	https://www.genecards.org/cgi-bin/carddisp.pl?gene=LAMP2
PKD1	Polycystin 1, Transient Receptor Potential Channel Interacting	Protein Coding	P98161	58	GC16M046369	8.30974	https://www.genecards.org/cgi-bin/carddisp.pl?gene=PKD1
SLC33A1	Solute Carrier Family 33 Member 1	Protein Coding	O00400	55	GC03M155821	8.30759	https://www.genecards.org/cgi-bin/carddisp.pl?gene=SLC33A1
NT5E	5'-Nucleotidase Ecto	Protein Coding	P21589	65	GC06P085449	8.30686	https://www.genecards.org/cgi-bin/carddisp.pl?gene=NT5E
LEPROT	Leptin Receptor Overlapping Transcript	Protein Coding	O15243	43	GC01P065420	8.30033	https://www.genecards.org/cgi-bin/carddisp.pl?gene=LEPROT
GSS	Glutathione Synthetase	Protein Coding	P48637	59	GC20M034928	8.29652	https://www.genecards.org/cgi-bin/carddisp.pl?gene=GSS
TRAF6	TNF Receptor Associated Factor 6	Protein Coding	Q9Y4K3	59	GC11M036467	8.2937	https://www.genecards.org/cgi-bin/carddisp.pl?gene=TRAF6
ARMC9	Armadillo Repeat Containing 9	Protein Coding	Q7Z3E5	50	GC02P231198	8.28842	https://www.genecards.org/cgi-bin/carddisp.pl?gene=ARMC9
CLTRN	Collectrin, Amino Acid Transport Regulator	Protein Coding	Q9HBJ8	48	GC0XM016042	8.28494	https://www.genecards.org/cgi-bin/carddisp.pl?gene=CLTRN
RAG1	Recombination Activating 1	Protein Coding	P15918	56	GC11P036554	8.27989	https://www.genecards.org/cgi-bin/carddisp.pl?gene=RAG1
SCNN1A	Sodium Channel Epithelial 1 Subunit Alpha	Protein Coding	P37088	62	GC12M006346	8.27985	https://www.genecards.org/cgi-bin/carddisp.pl?gene=SCNN1A
DLAT	Dihydrolipoamide S-Acetyltransferase	Protein Coding	P10515	59	GC11P112859	8.27943	https://www.genecards.org/cgi-bin/carddisp.pl?gene=DLAT
SCNN1G	Sodium Channel Epithelial 1 Subunit Gamma	Protein Coding	P51170	60	GC16P023182	8.27935	https://www.genecards.org/cgi-bin/carddisp.pl?gene=SCNN1G
UQCRFS1	Ubiquinol-Cytochrome C Reductase, Rieske Iron-Sulfur Polypeptide 1	Protein Coding	P47985	60	GC19M029205	8.27511	https://www.genecards.org/cgi-bin/carddisp.pl?gene=UQCRFS1
PRPF8	Pre-MRNA Processing Factor 8	Protein Coding	Q6P2Q9	54	GC17M001650	8.27364	https://www.genecards.org/cgi-bin/carddisp.pl?gene=PRPF8
GAS1	Growth Arrest Specific 1	Protein Coding	P54826	54	GC09M086944	8.27137	https://www.genecards.org/cgi-bin/carddisp.pl?gene=GAS1
AUH	AU RNA Binding Methylglutaconyl-CoA Hydratase	Protein Coding	Q13825	55	GC09M091213	8.26711	https://www.genecards.org/cgi-bin/carddisp.pl?gene=AUH
LRAT	Lecithin Retinol Acyltransferase	Protein Coding	O95237	56	GC04P154626	8.26098	https://www.genecards.org/cgi-bin/carddisp.pl?gene=LRAT
GZMB	Granzyme B	Protein Coding	P10144	60	GC14M024630	8.25478	https://www.genecards.org/cgi-bin/carddisp.pl?gene=GZMB
GCLC	Glutamate-Cysteine Ligase Catalytic Subunit	Protein Coding	P48506	59	GC06M053497	8.25039	https://www.genecards.org/cgi-bin/carddisp.pl?gene=GCLC
NDUFB8	NADH:Ubiquinone Oxidoreductase Subunit B8	Protein Coding	O95169	56	GC10M100523	8.24746	https://www.genecards.org/cgi-bin/carddisp.pl?gene=NDUFB8
CMA1	Chymase 1	Protein Coding	P23946	56	GC14M028429	8.24527	https://www.genecards.org/cgi-bin/carddisp.pl?gene=CMA1
CYP7B1	Cytochrome P450 Family 7 Subfamily B Member 1	Protein Coding	O75881	59	GC08M064587	8.24445	https://www.genecards.org/cgi-bin/carddisp.pl?gene=CYP7B1
STIL	STIL Centriolar Assembly Protein	Protein Coding	Q15468	51	GC01M047250	8.24186	https://www.genecards.org/cgi-bin/carddisp.pl?gene=STIL
FADD	Fas Associated Via Death Domain	Protein Coding	Q13158	60	GC11P070203	8.22955	https://www.genecards.org/cgi-bin/carddisp.pl?gene=FADD
RHOA	Ras Homolog Family Member A	Protein Coding	P61586	63	GC03M049359	8.22863	https://www.genecards.org/cgi-bin/carddisp.pl?gene=RHOA
NDUFA11	NADH:Ubiquinone Oxidoreductase Subunit A11	Protein Coding	Q86Y39	50	GC19M005891	8.22618	https://www.genecards.org/cgi-bin/carddisp.pl?gene=NDUFA11
ELOVL4	ELOVL Fatty Acid Elongase 4	Protein Coding	Q9GZR5	58	GC06M079914	8.22537	https://www.genecards.org/cgi-bin/carddisp.pl?gene=ELOVL4
PSG1	Pregnancy Specific Beta-1-Glycoprotein 1	Protein Coding	P11464	50	GC19M042866	8.22214	https://www.genecards.org/cgi-bin/carddisp.pl?gene=PSG1
PROKR2	Prokineticin Receptor 2	Protein Coding	Q8NFJ6	53	GC20M010347	8.20572	https://www.genecards.org/cgi-bin/carddisp.pl?gene=PROKR2
CD1D	CD1d Molecule	Protein Coding	P15813	56	GC01P158178	8.20288	https://www.genecards.org/cgi-bin/carddisp.pl?gene=CD1D
CEP128	Centrosomal Protein 128	Protein Coding	Q6ZU80	45	GC14M080476	8.19869	https://www.genecards.org/cgi-bin/carddisp.pl?gene=CEP128
RECK	Reversion Inducing Cysteine Rich Protein With Kazal Motifs	Protein Coding	O95980	52	GC09P036036	8.19557	https://www.genecards.org/cgi-bin/carddisp.pl?gene=RECK
RPL26	Ribosomal Protein L26	Protein Coding	P61254	55	GC17M008377	8.18694	https://www.genecards.org/cgi-bin/carddisp.pl?gene=RPL26
LINC01619	Long Intergenic Non-Protein Coding RNA 1619	RNA Gene	G3V211	25	GC12M091993	8.1867	https://www.genecards.org/cgi-bin/carddisp.pl?gene=LINC01619
SIGMAR1	Sigma Non-Opioid Intracellular Receptor 1	Protein Coding	Q99720	59	GC09M034634	8.18557	https://www.genecards.org/cgi-bin/carddisp.pl?gene=SIGMAR1
SCN10A	Sodium Voltage-Gated Channel Alpha Subunit 10	Protein Coding	Q9Y5Y9	62	GC03M038813	8.17448	https://www.genecards.org/cgi-bin/carddisp.pl?gene=SCN10A
RAD51C	RAD51 Paralog C	Protein Coding	O43502	56	GC17P058692	8.16911	https://www.genecards.org/cgi-bin/carddisp.pl?gene=RAD51C
KCNK17	Potassium Two Pore Domain Channel Subfamily K Member 17	Protein Coding	Q96T54	46	GC06M103492	8.16791	https://www.genecards.org/cgi-bin/carddisp.pl?gene=KCNK17
HEXA	Hexosaminidase Subunit Alpha	Protein Coding	P06865	60	GC15M072340	8.16695	https://www.genecards.org/cgi-bin/carddisp.pl?gene=HEXA
CCDC28B	Coiled-Coil Domain Containing 28B	Protein Coding	Q9BUN5	49	GC01P069322	8.16581	https://www.genecards.org/cgi-bin/carddisp.pl?gene=CCDC28B
TRIM37	Tripartite Motif Containing 37	Protein Coding	O94972	54	GC17M093936	8.14382	https://www.genecards.org/cgi-bin/carddisp.pl?gene=TRIM37
SLC19A1	Solute Carrier Family 19 Member 1	Protein Coding	P41440	60	GC21M045493	8.14092	https://www.genecards.org/cgi-bin/carddisp.pl?gene=SLC19A1
GPC3	Glypican 3	Protein Coding	P51654	59	GC0XM133535	8.13703	https://www.genecards.org/cgi-bin/carddisp.pl?gene=GPC3
PROM1	Prominin 1	Protein Coding	O43490	60	GC04M015965	8.13331	https://www.genecards.org/cgi-bin/carddisp.pl?gene=PROM1
NDUFB9	NADH:Ubiquinone Oxidoreductase Subunit B9	Protein Coding	Q9Y6M9	57	GC08P124539	8.13223	https://www.genecards.org/cgi-bin/carddisp.pl?gene=NDUFB9
SLC11A2	Solute Carrier Family 11 Member 2	Protein Coding	P49281	61	GC12M050952	8.12985	https://www.genecards.org/cgi-bin/carddisp.pl?gene=SLC11A2
HLA-DQA2	Major Histocompatibility Complex, Class II, DQ Alpha 2	Protein Coding	P01906	50	GC06P032741	8.1266	https://www.genecards.org/cgi-bin/carddisp.pl?gene=HLA-DQA2
GHRH	Growth Hormone Releasing Hormone	Protein Coding	P01286	50	GC20M037251	8.12277	https://www.genecards.org/cgi-bin/carddisp.pl?gene=GHRH
ANXA1	Annexin A1	Protein Coding	P04083	60	GC09P073151	8.1223	https://www.genecards.org/cgi-bin/carddisp.pl?gene=ANXA1
DES	Desmin	Protein Coding	P17661	61	GC02P219418	8.10302	https://www.genecards.org/cgi-bin/carddisp.pl?gene=DES
PTRH2	Peptidyl-TRNA Hydrolase 2	Protein Coding	Q9Y3E5	55	GC17M059674	8.10125	https://www.genecards.org/cgi-bin/carddisp.pl?gene=PTRH2
KLK3	Kallikrein Related Peptidase 3	Protein Coding	P07288	60	GC19P050854	8.089	https://www.genecards.org/cgi-bin/carddisp.pl?gene=KLK3
FANCM	FA Complementation Group M	Protein Coding	Q8IYD8	55	GC14P045135	8.0873	https://www.genecards.org/cgi-bin/carddisp.pl?gene=FANCM
NDUFA6	NADH:Ubiquinone Oxidoreductase Subunit A6	Protein Coding	P56556	55	GC22M042085	8.08588	https://www.genecards.org/cgi-bin/carddisp.pl?gene=NDUFA6
IL37	Interleukin 37	Protein Coding	Q9NZH6	50	GC02P151134	8.08552	https://www.genecards.org/cgi-bin/carddisp.pl?gene=IL37
RELA	RELA Proto-Oncogene, NF-KB Subunit	Protein Coding	Q04206	64	GC11M065653	8.08204	https://www.genecards.org/cgi-bin/carddisp.pl?gene=RELA
HLCS	Holocarboxylase Synthetase	Protein Coding	P50747	56	GC21M036750	8.0797	https://www.genecards.org/cgi-bin/carddisp.pl?gene=HLCS
LTB	Lymphotoxin Beta	Protein Coding	Q06643	52	GC06M103341	8.07386	https://www.genecards.org/cgi-bin/carddisp.pl?gene=LTB
C1QTNF1	C1q And TNF Related 1	Protein Coding	Q9BXJ1	50	GC17P079022	8.07121	https://www.genecards.org/cgi-bin/carddisp.pl?gene=C1QTNF1
USH2A	Usherin	Protein Coding	O75445	51	GC01M215622	8.062	https://www.genecards.org/cgi-bin/carddisp.pl?gene=USH2A
MT-TV	Mitochondrially Encoded TRNA-Val (GUN)	RNA Gene		23	GCMTP001605	8.06124	https://www.genecards.org/cgi-bin/carddisp.pl?gene=MT-TV
MRGPRX1	MAS Related GPR Family Member X1	Protein Coding	Q96LB2	46	GC11M018955	8.05536	https://www.genecards.org/cgi-bin/carddisp.pl?gene=MRGPRX1
LGALS13	Galectin 13	Protein Coding	Q9UHV8	46	GC19P039602	8.05359	https://www.genecards.org/cgi-bin/carddisp.pl?gene=LGALS13
FOLR1	Folate Receptor Alpha	Protein Coding	P15328	61	GC11P103661	8.05234	https://www.genecards.org/cgi-bin/carddisp.pl?gene=FOLR1
ASAH1	N-Acylsphingosine Amidohydrolase 1	Protein Coding	Q13510	63	GC08M018055	8.05131	https://www.genecards.org/cgi-bin/carddisp.pl?gene=ASAH1
AARS2	Alanyl-TRNA Synthetase 2, Mitochondrial	Protein Coding	Q5JTZ9	57	GC06M103592	8.04941	https://www.genecards.org/cgi-bin/carddisp.pl?gene=AARS2
NOX1	NADPH Oxidase 1	Protein Coding	Q9Y5S8	57	GC0XM100843	8.04722	https://www.genecards.org/cgi-bin/carddisp.pl?gene=NOX1
PKD2	Polycystin 2, Transient Receptor Potential Cation Channel	Protein Coding	Q13563	61	GC04P088007	8.0417	https://www.genecards.org/cgi-bin/carddisp.pl?gene=PKD2
NUDT1	Nudix Hydrolase 1	Protein Coding	P36639	54	GC07P002242	8.03865	https://www.genecards.org/cgi-bin/carddisp.pl?gene=NUDT1
MFF	Mitochondrial Fission Factor	Protein Coding	Q9GZY8	52	GC02P227325	8.03233	https://www.genecards.org/cgi-bin/carddisp.pl?gene=MFF
TRNT1	TRNA Nucleotidyl Transferase 1	Protein Coding	Q96Q11	54	GC03P003126	8.02891	https://www.genecards.org/cgi-bin/carddisp.pl?gene=TRNT1
FCGR2A	Fc Gamma Receptor IIa	Protein Coding	P12318	60	GC01P161505	8.02769	https://www.genecards.org/cgi-bin/carddisp.pl?gene=FCGR2A
FANCD2	FA Complementation Group D2	Protein Coding	Q9BXW9	60	GC03P010026	8.02271	https://www.genecards.org/cgi-bin/carddisp.pl?gene=FANCD2
KRT7	Keratin 7	Protein Coding	P08729	56	GC12P052232	8.01857	https://www.genecards.org/cgi-bin/carddisp.pl?gene=KRT7
LHX3	LIM Homeobox 3	Protein Coding	Q9UBR4	55	GC09M136196	8.01631	https://www.genecards.org/cgi-bin/carddisp.pl?gene=LHX3
SFTPC	Surfactant Protein C	Protein Coding	P11686	53	GC08P022156	8.00965	https://www.genecards.org/cgi-bin/carddisp.pl?gene=SFTPC
FZD4	Frizzled Class Receptor 4	Protein Coding	Q9ULV1	63	GC11M086945	8.00648	https://www.genecards.org/cgi-bin/carddisp.pl?gene=FZD4
SNCA	Synuclein Alpha	Protein Coding	P37840	65	GC04M089724	8.0009	https://www.genecards.org/cgi-bin/carddisp.pl?gene=SNCA
BEST1	Bestrophin 1	Protein Coding	O76090	56	GC11P061949	7.99998	https://www.genecards.org/cgi-bin/carddisp.pl?gene=BEST1
AASS	Aminoadipate-Semialdehyde Synthase	Protein Coding	Q9UDR5	55	GC07M122073	7.99784	https://www.genecards.org/cgi-bin/carddisp.pl?gene=AASS
ACVR2A	Activin A Receptor Type 2A	Protein Coding	P27037	59	GC02P147844	7.99739	https://www.genecards.org/cgi-bin/carddisp.pl?gene=ACVR2A
TTC21B	Tetratricopeptide Repeat Domain 21B	Protein Coding	Q7Z4L5	52	GC02M165905	7.99494	https://www.genecards.org/cgi-bin/carddisp.pl?gene=TTC21B
LPIN2	Lipin 2	Protein Coding	Q92539	52	GC18M003954	7.99079	https://www.genecards.org/cgi-bin/carddisp.pl?gene=LPIN2
FKRP	Fukutin Related Protein	Protein Coding	Q9H9S5	52	GC19P143178	7.99064	https://www.genecards.org/cgi-bin/carddisp.pl?gene=FKRP
PDSS1	Decaprenyl Diphosphate Synthase Subunit 1	Protein Coding	Q5T2R2	54	GC10P026697	7.98923	https://www.genecards.org/cgi-bin/carddisp.pl?gene=PDSS1
PPM1D	Protein Phosphatase, Mg2+/Mn2+ Dependent 1D	Protein Coding	O15297	61	GC17P060600	7.98654	https://www.genecards.org/cgi-bin/carddisp.pl?gene=PPM1D
NAA10	N-Alpha-Acetyltransferase 10, NatA Catalytic Subunit	Protein Coding	P41227	57	GC0XM153929	7.984	https://www.genecards.org/cgi-bin/carddisp.pl?gene=NAA10
FDFT1	Farnesyl-Diphosphate Farnesyltransferase 1	Protein Coding	P37268	59	GC08P011795	7.98359	https://www.genecards.org/cgi-bin/carddisp.pl?gene=FDFT1
IDUA	Alpha-L-Iduronidase	Protein Coding	P35475	58	GC04P000986	7.98036	https://www.genecards.org/cgi-bin/carddisp.pl?gene=IDUA
PPIA	Peptidylprolyl Isomerase A	Protein Coding	P62937	58	GC07P044869	7.97307	https://www.genecards.org/cgi-bin/carddisp.pl?gene=PPIA
TMPRSS6	Transmembrane Serine Protease 6	Protein Coding	Q8IU80	57	GC22M083883	7.96861	https://www.genecards.org/cgi-bin/carddisp.pl?gene=TMPRSS6
ALG8	ALG8 Alpha-1,3-Glucosyltransferase	Protein Coding	Q9BVK2	55	GC11M136954	7.96478	https://www.genecards.org/cgi-bin/carddisp.pl?gene=ALG8
CDK2	Cyclin Dependent Kinase 2	Protein Coding	P24941	64	GC12P055966	7.96301	https://www.genecards.org/cgi-bin/carddisp.pl?gene=CDK2
IDO1	Indoleamine 2,3-Dioxygenase 1	Protein Coding	P14902	59	GC08P041407	7.96215	https://www.genecards.org/cgi-bin/carddisp.pl?gene=IDO1
FKBP6	FKBP Prolyl Isomerase Family Member 6 (Inactive)	Protein Coding	O75344	52	GC07P073328	7.96102	https://www.genecards.org/cgi-bin/carddisp.pl?gene=FKBP6
ENTPD1	Ectonucleoside Triphosphate Diphosphohydrolase 1	Protein Coding	P49961	63	GC10P120203	7.96002	https://www.genecards.org/cgi-bin/carddisp.pl?gene=ENTPD1
RBP3	Retinol Binding Protein 3	Protein Coding	P10745	54	GC10P047348	7.95912	https://www.genecards.org/cgi-bin/carddisp.pl?gene=RBP3
IL23A	Interleukin 23 Subunit Alpha	Protein Coding	Q9NPF7	50	GC12P069905	7.95621	https://www.genecards.org/cgi-bin/carddisp.pl?gene=IL23A
DYRK1A	Dual Specificity Tyrosine Phosphorylation Regulated Kinase 1A	Protein Coding	Q13627	63	GC21P037365	7.95573	https://www.genecards.org/cgi-bin/carddisp.pl?gene=DYRK1A
GM2A	Ganglioside GM2 Activator	Protein Coding	P17900	55	GC05P151212	7.95515	https://www.genecards.org/cgi-bin/carddisp.pl?gene=GM2A
SLC35C1	Solute Carrier Family 35 Member C1	Protein Coding	Q96A29	52	GC11P048644	7.95237	https://www.genecards.org/cgi-bin/carddisp.pl?gene=SLC35C1
PEG10	Paternally Expressed 10	Protein Coding	Q86TG7	52	GC07P094656	7.94201	https://www.genecards.org/cgi-bin/carddisp.pl?gene=PEG10
RLBP1	Retinaldehyde Binding Protein 1	Protein Coding	P12271	57	GC15M089209	7.94087	https://www.genecards.org/cgi-bin/carddisp.pl?gene=RLBP1
PMP22	Peripheral Myelin Protein 22	Protein Coding	Q01453	56	GC17M015229	7.94011	https://www.genecards.org/cgi-bin/carddisp.pl?gene=PMP22
MTFMT	Mitochondrial Methionyl-TRNA Formyltransferase	Protein Coding	Q96DP5	53	GC15M065001	7.9345	https://www.genecards.org/cgi-bin/carddisp.pl?gene=MTFMT
CCL4	C-C Motif Chemokine Ligand 4	Protein Coding	P13236	53	GC17P036103	7.9292	https://www.genecards.org/cgi-bin/carddisp.pl?gene=CCL4
MIR124-1	MicroRNA 124-1	RNA Gene		28	GC08M009903	7.92626	https://www.genecards.org/cgi-bin/carddisp.pl?gene=MIR124-1
ETHE1	ETHE1 Persulfide Dioxygenase	Protein Coding	O95571	56	GC19M043506	7.92469	https://www.genecards.org/cgi-bin/carddisp.pl?gene=ETHE1
SFTPB	Surfactant Protein B	Protein Coding	P07988	56	GC02M085657	7.92399	https://www.genecards.org/cgi-bin/carddisp.pl?gene=SFTPB
IL6ST	Interleukin 6 Cytokine Family Signal Transducer	Protein Coding	P40189	63	GC05M055935	7.91464	https://www.genecards.org/cgi-bin/carddisp.pl?gene=IL6ST
TINF2	TERF1 Interacting Nuclear Factor 2	Protein Coding	Q9BSI4	54	GC14M028412	7.91294	https://www.genecards.org/cgi-bin/carddisp.pl?gene=TINF2
ALK	ALK Receptor Tyrosine Kinase	Protein Coding	Q9UM73	64	GC02M029199	7.91243	https://www.genecards.org/cgi-bin/carddisp.pl?gene=ALK
SPI1	Spi-1 Proto-Oncogene	Protein Coding	P17947	56	GC11M136237	7.91046	https://www.genecards.org/cgi-bin/carddisp.pl?gene=SPI1
NMNAT1	Nicotinamide Nucleotide Adenylyltransferase 1	Protein Coding	Q9HAN9	60	GC01P068109	7.90932	https://www.genecards.org/cgi-bin/carddisp.pl?gene=NMNAT1
CKM	Creatine Kinase, M-Type	Protein Coding	P06732	58	GC19M045306	7.90621	https://www.genecards.org/cgi-bin/carddisp.pl?gene=CKM
NPC2	NPC Intracellular Cholesterol Transporter 2	Protein Coding	P61916	56	GC14M074476	7.90615	https://www.genecards.org/cgi-bin/carddisp.pl?gene=NPC2
FUCA1	Alpha-L-Fucosidase 1	Protein Coding	P04066	61	GC01M023845	7.90034	https://www.genecards.org/cgi-bin/carddisp.pl?gene=FUCA1
MIR103A1	MicroRNA 103a-1	RNA Gene		26	GC05M168560	7.90015	https://www.genecards.org/cgi-bin/carddisp.pl?gene=MIR103A1
H3-3B	H3.3 Histone B	Protein Coding	P84243	51	GC17M094293	7.89673	https://www.genecards.org/cgi-bin/carddisp.pl?gene=H3-3B
ATAD3A	ATPase Family AAA Domain Containing 3A	Protein Coding	Q9NVI7	53	GC01P067767	7.89509	https://www.genecards.org/cgi-bin/carddisp.pl?gene=ATAD3A
[truncated: 5,364 more rows]

## Sheet: OMIM_GDM
Gene Map Search - 'Gestational Diabetes Mellitus (Search in: Entries with: Genemap; Retrieve: gene map)'
Downloaded:	March 13, 2025
Copyright (c) 1966-2025 Johns Hopkins University OMIM, data are provided for research purposes only.
Cytogenetic location	Genomic coordinates (From NCBI/GRCh38)	Gene/Locus	Gene/Locus name	Gene/Locus MIM number	Approved Symbol	Entrez Gene ID	Ensembl Gene ID	Comments	Phenotype	Phenotype MIM number	Inheritance	Pheno map key	Mouse Gene (from MGI)
1p36	1:1-27600000	CMM, MLM, DNS	Cutaneous malignant melanoma/dysplastic nevus	155600		1243		some linkage studies negative; see 9p	{Melanoma, cutaneous malignant, 1}	155600	AD	2
1p36	1:1-27600000	DEL1p36, C1DELp36	Chromosome 1p36 deletion syndrome, distal	607872				contiguous gene deletion syndrome	Chromosome 1p36 deletion syndrome, distal	607872	IC	4
1p36.33	1:1232237-1235041	B3GALT6, SEMDJL1, EDSSPD2, ALGAZ	UDP-Gal:beta-Gal beta-1,3-galactosyltransferase polypeptide 6	615291	B3GALT6	126792	ENSG00000176022,ENST00000379198;;;ENST00000379198		Al-Gazali syndrome	609465	AR	3	B3galt6
1p36.33	1:1232237-1235041	B3GALT6, SEMDJL1, EDSSPD2, ALGAZ	UDP-Gal:beta-Gal beta-1,3-galactosyltransferase polypeptide 6	615291	B3GALT6	126792	ENSG00000176022,ENST00000379198;;;ENST00000379198		Ehlers-Danlos syndrome, spondylodysplastic type, 2	615349	AR	3	B3galt6
1p36.33	1:1232237-1235041	B3GALT6, SEMDJL1, EDSSPD2, ALGAZ	UDP-Gal:beta-Gal beta-1,3-galactosyltransferase polypeptide 6	615291	B3GALT6	126792	ENSG00000176022,ENST00000379198;;;ENST00000379198		Spondyloepimetaphyseal dysplasia with joint laxity, type 1, with or without fractures	271640	AR	3	B3galt6
1p36.33	1:1785286-1891087	GNB1, MRD42, MDS	Guanine nucleotide-binding protein, beta polypeptide-1	139380	GNB1	2782	ENSG00000078369,ENST00000378609;;;ENST00000378609		Intellectual developmental disorder, autosomal dominant 42	616973	AD	3	Gnb1
1p36.33	1:1785286-1891087	GNB1, MRD42, MDS	Guanine nucleotide-binding protein, beta polypeptide-1	139380	GNB1	2782	ENSG00000078369,ENST00000378609;;;ENST00000378609		Leukemia, acute lymphoblastic, somatic	613065		3	Gnb1
1p36.33	1:1785286-1891087	GNB1, MRD42, MDS	Guanine nucleotide-binding protein, beta polypeptide-1	139380	GNB1	2782	ENSG00000078369,ENST00000378609;;;ENST00000378609		Myelodysplastic syndrome, somatic	614286		3	Gnb1
1p36.32	1:3069203-3438621	PRDM16, MEL1, LVNC8, CMD1LL	PR domain-containing protein 16	605557	PRDM16	63976	ENSG00000142611,ENST00000270722;;;ENST00000270722		Cardiomyopathy, dilated, 1LL	615373	AD	3	Prdm16
1p36.32	1:3069203-3438621	PRDM16, MEL1, LVNC8, CMD1LL	PR domain-containing protein 16	605557	PRDM16	63976	ENSG00000142611,ENST00000270722;;;ENST00000270722		Left ventricular noncompaction 8	615373	AD	3	Prdm16
1p36.32	1:3652516-3736201	TP73, CILD47	p53-related protein	601990	TP73	7161	ENSG00000078900,ENST00000378295;;;ENST00000378295	imprinted	Ciliary dyskinesia, primary, 47, and lissencephaly	619466	AR	3	Trp73
1p36.2	1:7100001-15900000	SCZD12	Schizophrenia 12	608543		619488		max lod at D1S1612	{Schizophrenia 12}	181500	AD	2
1p36.23	1:8011727-8026309	MIG6, RALT	Mitogen-inducible gene 6	608069	ERRFI1	54206	ENSG00000116285,ENST00000377482;;;ENST00000377482					Errfi1
1p36.22	1:11026523-11047239	MASP2	Mannan-binding lectin serine protease 2	605102	MASP2	10747	ENSG00000009724,ENST00000400897;;;ENST00000400897		MASP2 deficiency	613791	AR	3	Masp2
1p36.22	1:11106535-11262551	MTOR, FRAP1, SKS	Mechanistic target of rapamycin	601231	MTOR	2475	ENSG00000198793,ENST00000361445;;;ENST00000361445		Focal cortical dysplasia, type II, somatic	607341		3	Mtor
1p36.22	1:11106535-11262551	MTOR, FRAP1, SKS	Mechanistic target of rapamycin	601231	MTOR	2475	ENSG00000198793,ENST00000361445;;;ENST00000361445		Smith-Kingsmore syndrome	616638	AD	3	Mtor
1p36.22	1:11785723-11805964	MTHFR	Methylenetetrahydrofolate reductase	607093	MTHFR	4524	ENSG00000177000,ENST00000376590;;;ENST00000376590		{Neural tube defects, susceptibility to}	601634	AR	3	Mthfr
1p36.22	1:11785723-11805964	MTHFR	Methylenetetrahydrofolate reductase	607093	MTHFR	4524	ENSG00000177000,ENST00000376590;;;ENST00000376590		{Schizophrenia, susceptibility to}	181500	AD	3	Mthfr
1p36.22	1:11785723-11805964	MTHFR	Methylenetetrahydrofolate reductase	607093	MTHFR	4524	ENSG00000177000,ENST00000376590;;;ENST00000376590		{Thromboembolism, susceptibility to}	188050	AD	3	Mthfr
1p36.22	1:11785723-11805964	MTHFR	Methylenetetrahydrofolate reductase	607093	MTHFR	4524	ENSG00000177000,ENST00000376590;;;ENST00000376590		{Vascular disease, susceptibility to}			3	Mthfr
1p36.22	1:11785723-11805964	MTHFR	Methylenetetrahydrofolate reductase	607093	MTHFR	4524	ENSG00000177000,ENST00000376590;;;ENST00000376590		Homocystinuria due to MTHFR deficiency	236250	AR	3	Mthfr
1p36.22	1:11845709-11847783	NPPA, PND, ANP, ATFB6, ATRST2	Natriuretic peptide precursor A	108780	NPPA	4878	ENSG00000175206,ENST00000376480;;;ENST00000376480		Atrial fibrillation, familial, 6	612201	AD	3	Nppa
1p36.22	1:11845709-11847783	NPPA, PND, ANP, ATFB6, ATRST2	Natriuretic peptide precursor A	108780	NPPA	4878	ENSG00000175206,ENST00000376480;;;ENST00000376480		Atrial standstill 2	615745	AR	3	Nppa
1p36.22	1:11980444-12013508	MFN2, KIAA0214, CMT2A2A, HMSN6A, CMT2A2B, MSL	Mitofusin 2	608507	MFN2	9927	ENSG00000116688,ENST00000235329;;;ENST00000235329		Charcot-Marie-Tooth disease, axonal, type 2A2A	609260	AD	3	Mfn2
1p36.22	1:11980444-12013508	MFN2, KIAA0214, CMT2A2A, HMSN6A, CMT2A2B, MSL	Mitofusin 2	608507	MFN2	9927	ENSG00000116688,ENST00000235329;;;ENST00000235329		Charcot-Marie-Tooth disease, axonal, type 2A2B	617087	AR	3	Mfn2
1p36.22	1:11980444-12013508	MFN2, KIAA0214, CMT2A2A, HMSN6A, CMT2A2B, MSL	Mitofusin 2	608507	MFN2	9927	ENSG00000116688,ENST00000235329;;;ENST00000235329		Hereditary motor and sensory neuropathy VIA	601152	AD	3	Mfn2
1p36.22	1:11980444-12013508	MFN2, KIAA0214, CMT2A2A, HMSN6A, CMT2A2B, MSL	Mitofusin 2	608507	MFN2	9927	ENSG00000116688,ENST00000235329;;;ENST00000235329		Lipomatosis, multiple symmetric, with or without peripheral neuropathy	151800	AR	3	Mfn2
1p36.22	1:12063303-12144207	TNFRSF8, CD30, D1S166E	Tumor necrosis factor receptor superfamily, member 8 (CD30 antigen; Ki-1 antigen)	153243	TNFRSF8	943	ENSG00000120949,ENST00000263932;;;ENST00000263932					Tnfrsf8
1p36.21	1:15438443-15449242	CTRC, CLCR	Chymotrypsin	601405	CTRC	11330	ENSG00000162438,ENST00000375949;;;ENST00000375949		{Pancreatitis, chronic, susceptibility to}	167800	AD	3	Ctrc
1p36.21	1:15456732-15472091	CELA2A, ELA2A, AOMS4	Chymotrypsin-like elastase family, member 2A	609443	CELA2A	63036	ENSG00000142615,ENST00000359621;;;ENST00000359621		Abdominal obesity-metabolic syndrome 4	618620	AD	3	Cela2a
1p36.13	1:16022036-16034050	CLCNKA	Chloride channel, kidney, A	602024	CLCNKA	1187	ENSG00000186510,ENST00000331433;;;ENST00000331433	11kb from CLCNKB; simultaneous mutation in CLCNKA and CLCNKB	Bartter syndrome, type 4b, digenic	613090	DR	3	Clcnka,Clcnkb
1p36.12	1:20651777-20661369	DDOST, OST, OST48, CDG1R	Dolichyl-diphosphooligosaccharide-protein glycosyltransferase	602202	DDOST	1650	ENSG00000244038,ENST00000602624;;;ENST00000602624		Congenital disorder of glycosylation, type Ir	614507	AR	3	Ddost
1p36.12	1:21217250-21345504	ECE1	Endothelin converting enzyme 1	600423	ECE1	1889	ENSG00000117298,ENST00000374893;;;ENST00000374893	mutation identified in 1 HCAD patient	?Hirschsprung disease, cardiac defects, and autonomic dysfunction	613870	AD	3	Ece1
1p36.12	1:21217250-21345504	ECE1	Endothelin converting enzyme 1	600423	ECE1	1889	ENSG00000117298,ENST00000374893;;;ENST00000374893	mutation identified in 1 HCAD patient	{Hypertension, essential, susceptibility to}	145500	Mu	3	Ece1
1p36.12	1:21977022-21998642	CELA3B	Chymotrypsin-like elastase 3A	618694	CELA3B	23436	ENSG00000219073,ENST00000337107;;;ENST00000337107	distal to CELA3A				Cela3a,Cela3b
1p36.12	1:23019468-23083689	KDM1A, LSD1, AOF2, BHC110, KIAA0601, CPRF, AIMAH3	Lysine demethylase 1A	609132	KDM1A	23028	ENSG00000004487,ENST00000400181;;;ENST00000400181		{ACTH-independent macronodular adrenal hyperplasia 3}	620990	AD	3	Kdm1a
1p36.12	1:23019468-23083689	KDM1A, LSD1, AOF2, BHC110, KIAA0601, CPRF, AIMAH3	Lysine demethylase 1A	609132	KDM1A	23028	ENSG00000004487,ENST00000400181;;;ENST00000400181		Cleft palate, psychomotor retardation, and distinctive facial features	616728	AD	3	Kdm1a
1p36.12	1:23505212-23531233	E2F2	E2F transcription factor 2	600426	E2F2	1870	ENSG00000007968,ENST00000361729;;;ENST00000361729					E2f2
1p36.11	1:25800193-25818221	SELENON, SEPN1, SELN, CMYO3	Selenoprotein N	606210	SELENON	57190	ENSG00000162430,ENST00000361547;;;ENST00000361547		Congenital myopathy 3 with rigid spine	602771	AR	3	Selenon
1p36.11	1:26911489-26913975	NR0B2, SHP	Nuclear receptor subfamily 0, group B, member 2	604630	NR0B2	8431	ENSG00000131910,ENST00000254227;;;ENST00000254227		Obesity, mild, early-onset	601665	AD, AR, Mu	3	Nr0b2
1p35.2	1:30869466-30909735	SDC3, SYND3, SDCN	Syndecan 3	186357	SDC3	9672	ENSG00000162512,ENST00000339394;;;ENST00000339394		{Obesity, association with}	601665	AD, AR, Mu	3	Sdc3
1p35.2	1:32196011-32205387	CCDC28B, MGC1203	Coiled-coil domain-containing protein 28B	610162	CCDC28B	79140	ENSG00000160050,ENST00000373602;;;ENST00000373602		{Bardet-Biedl syndrome 1, modifier of}	209900	AR, DR	3	Ccdc28b
1p35.2	1:32251265-32286165	LCK, IMD22	Lymphocyte-specific protein tyrosine kinase	153390	LCK	3932	ENSG00000182866,ENST00000336890;;;ENST00000336890	LCK/TCRB fusion in leukemia	Immunodeficiency 22	615758	AR	3	Lck
1p34.3	1:34792999-34795747	GJA4, CX37	Gap junction protein, alpha-4, 37kD (connexin 37)	121012	GJA4	2701	ENSG00000187513,ENST00000342280;;;ENST00000342280					Gja4
1p34.2	1:39838110-39883511	TRIT1, IPT, COXPD35	tRNA isopentenyltransferase 1	617840	TRIT1	54802	ENSG00000043514,ENST00000316891;;;ENST00000316891		Combined oxidative phosphorylation deficiency 35	617873	AR	3	Trit1
1p34.2	1:40258236-40294180	ZMPSTE24, FACE1, STE24, MADB, RSDM1	Zinc metalloproteinase STE24	606480	ZMPSTE24	10269	ENSG00000084073,ENST00000372759;;;ENST00000372759		Mandibuloacral dysplasia with type B lipodystrophy	608612	AR	3	Zmpste24
1p34.2	1:40258236-40294180	ZMPSTE24, FACE1, STE24, MADB, RSDM1	Zinc metalloproteinase STE24	606480	ZMPSTE24	10269	ENSG00000084073,ENST00000372759;;;ENST00000372759		Restrictive dermopathy 1	275210	AR	3	Zmpste24
1p34.2	1:40477290-40496343	ZFP69, ZNF642	Zinc finger protein 69	617939	ZFP69	339559	ENSG00000187815,ENST00000372706;;;ENST00000372706					Zfp69
1p34.2	1:42682418-42703805	YBX1, NSEP1, YB1, DBPB	Y box binding protein 1 (major histocompatibility complex, class II, Y box-binding protein I)	154030	YBX1	4904	ENSG00000065978,ENST00000321358;;;ENST00000321358					Ybx1
1p34.2	1:42925353-42958868	SLC2A1, GLUT1, HTLVR, DYT18, PED, GLUT1DS, EIG12, DYT9, SDCHCN	Solute carrier family 2 (facilitated glucose transporter), member 1	138140	SLC2A1	6513	ENSG00000117394,ENST00000426263;;;ENST00000426263	probably in 1p33	{Epilepsy, idiopathic generalized, susceptibility to, 12}	614847	AD	3	Slc2a1
1p34.2	1:42925353-42958868	SLC2A1, GLUT1, HTLVR, DYT18, PED, GLUT1DS, EIG12, DYT9, SDCHCN	Solute carrier family 2 (facilitated glucose transporter), member 1	138140	SLC2A1	6513	ENSG00000117394,ENST00000426263;;;ENST00000426263	probably in 1p33	Dystonia 9	601042	AD	3	Slc2a1
1p34.2	1:42925353-42958868	SLC2A1, GLUT1, HTLVR, DYT18, PED, GLUT1DS, EIG12, DYT9, SDCHCN	Solute carrier family 2 (facilitated glucose transporter), member 1	138140	SLC2A1	6513	ENSG00000117394,ENST00000426263;;;ENST00000426263	probably in 1p33	GLUT1 deficiency syndrome 1, infantile onset, severe	606777	AD, AR	3	Slc2a1
1p34.2	1:42925353-42958868	SLC2A1, GLUT1, HTLVR, DYT18, PED, GLUT1DS, EIG12, DYT9, SDCHCN	Solute carrier family 2 (facilitated glucose transporter), member 1	138140	SLC2A1	6513	ENSG00000117394,ENST00000426263;;;ENST00000426263	probably in 1p33	GLUT1 deficiency syndrome 2, childhood onset	612126	AD	3	Slc2a1
1p34.2	1:42925353-42958868	SLC2A1, GLUT1, HTLVR, DYT18, PED, GLUT1DS, EIG12, DYT9, SDCHCN	Solute carrier family 2 (facilitated glucose transporter), member 1	138140	SLC2A1	6513	ENSG00000117394,ENST00000426263;;;ENST00000426263	probably in 1p33	Stomatin-deficient cryohydrocytosis with neurologic defects	608885	AD	3	Slc2a1
1p34.1	1:44850522-44986595	EIF2B3, VWM3	Eukaryotic translation initiation factor 2B, subunit 3	606273	EIF2B3	8891	ENSG00000070785,ENST00000360403;;;ENST00000360403		Leukoencephalopathy with vanishing white matter 3, with or without ovarian failure	620313	AR	3	Eif2b3
1p33	1:46929188-46941476	CYP4A11	Cytochrome P450, subfamily IVA, polypeptide 11	601310	CYP4A11	1579	ENSG00000187048,ENST00000310638;;;ENST00000310638					Cyp4a10,Cyp4a12a,Cyp4a12b,Cyp4a14,Cyp4a29,Cyp4a30b,Cyp4a31,Cyp4a32
1p33	1:47216290-47232335	TAL1, TCL5, SCL	T-cell acute lymphocytic leukemia-1	187040	TAL1	6886	ENSG00000162367,ENST00000691006;;;ENST00000691006	proximal to MYCL1	Leukemia, T-cell acute lymphocytic, somatic	613065		3	Tal1
1p32.3	1:53196824-53214197	CPT2, IIAE4	Carnitine palmitoyltransferase II	600650	CPT2	1376	ENSG00000157184,ENST00000371486;;;ENST00000371486	formerly at 1p13	{Encephalopathy, acute, infection-induced, 4, susceptibility to}	614212	AD, AR	3	Cpt2
1p32.3	1:53196824-53214197	CPT2, IIAE4	Carnitine palmitoyltransferase II	600650	CPT2	1376	ENSG00000157184,ENST00000371486;;;ENST00000371486	formerly at 1p13	CPT II deficiency, infantile	600649	AR	3	Cpt2
1p32.3	1:53196824-53214197	CPT2, IIAE4	Carnitine palmitoyltransferase II	600650	CPT2	1376	ENSG00000157184,ENST00000371486;;;ENST00000371486	formerly at 1p13	CPT II deficiency, lethal neonatal	608836	AR	3	Cpt2
1p32.3	1:53196824-53214197	CPT2, IIAE4	Carnitine palmitoyltransferase II	600650	CPT2	1376	ENSG00000157184,ENST00000371486;;;ENST00000371486	formerly at 1p13	CPT II deficiency, myopathic, stress-induced	255110	AD, AR	3	Cpt2
1p31	1:60800001-84400000	AIR	Acute insulin response	601676		7808			Acute insulin response	601676		2
1p31	1:60800001-84400000	PAOD1	Peripheral arterial occlusive disease 1	606787		171513			Peripheral arterial occlusive disease 1	606787		2
1p31.3	1:62597520-62606313	ANGPTL3, ANGPT5, FHBL2	Angiopoietin-like 3	604774	ANGPTL3	27329	ENSG00000132855,ENST00000371129;;;ENST00000371129		Hypobetalipoproteinemia, familial, 2	605019	AR	3	Angptl3
1p31.3	1:65420652-65641559	LEPR, OBR, LEPRD	Leptin receptor	601007	LEPR	3953	ENSG00000116678,ENST00000349533;;;ENST00000349533		Obesity, morbid, due to leptin receptor deficiency	614963	AR	3	Lepr
1p31.3	1:65420668-65436007	LEPROT, OBRGRP	Leptin receptor overlapping transcript	613461	LEPROT	54741	ENSG00000213625,ENST00000371065;;;ENST00000371065	transcribed in same direction as LEPR				Leprot
1p31.3	1:66533361-66751139	SGIP1	SH3-domain GRB2-like (endophilin)-interacting protein 1	611540	SGIP1	84251	ENSG00000118473,ENST00000371037;;;ENST00000371037					Sgip1
1p31.1	1:75724709-75763679	ACADM, MCAD	Acyl-Coenzyme A dehydrogenase, C-4 to C-12 straight chain	607008	ACADM	34	ENSG00000117054,ENST00000370841;;;ENST00000370841		Acyl-CoA dehydrogenase, medium chain, deficiency of	201450	AR	3	Acadm
1p22	1:84400001-94300000	UOX	Urate oxidase, pseudogene	191540	UOX	391051		nonsense mutations responsible for absence of enzyme in man and hominoid primates	[Urate oxidase deficiency]			1
1p13.3	1:110059870-110070672	ALX3, FND1	Aristaless-like homeobox 3	606014	ALX3	257	ENSG00000156150,ENST00000647563;;;ENST00000647563		Frontonasal dysplasia 1	136760	AR	3	Alx3
1p13.2	1:112911847-112956196	SLC16A1, MCT1, HHF7, MCT1D	Solute carrier family 16 (monocarboxylic acid transporters), member 1	600682	SLC16A1	6566	ENSG00000155380,ENST00000369626;;;ENST00000369626		Erythrocyte lactate transporter defect	245340	AD	3	Slc16a1
1p13.2	1:112911847-112956196	SLC16A1, MCT1, HHF7, MCT1D	Solute carrier family 16 (monocarboxylic acid transporters), member 1	600682	SLC16A1	6566	ENSG00000155380,ENST00000369626;;;ENST00000369626		Hyperinsulinemic hypoglycemia, familial, 7	610021	AD	3	Slc16a1
1p13.2	1:112911847-112956196	SLC16A1, MCT1, HHF7, MCT1D	Solute carrier family 16 (monocarboxylic acid transporters), member 1	600682	SLC16A1	6566	ENSG00000155380,ENST00000369626;;;ENST00000369626		Monocarboxylate transporter 1 deficiency	616095	AD, AR	3	Slc16a1
1p13.2	1:113813811-113871759	PTPN22, PEP, PTPN8, LYP	Protein tyrosine phosphatase, nonreceptor-type 22	600716	PTPN22	26191	ENSG00000134242,ENST00000359785;;;ENST00000359785		{Diabetes, type 1, susceptibility to}	222100	AR	3	Ptpn22
1p13.2	1:113813811-113871759	PTPN22, PEP, PTPN8, LYP	Protein tyrosine phosphatase, nonreceptor-type 22	600716	PTPN22	26191	ENSG00000134242,ENST00000359785;;;ENST00000359785		{Rheumatoid arthritis, susceptibility to}	180300		3	Ptpn22
1p13.2	1:113813811-113871759	PTPN22, PEP, PTPN8, LYP	Protein tyrosine phosphatase, nonreceptor-type 22	600716	PTPN22	26191	ENSG00000134242,ENST00000359785;;;ENST00000359785		{Systemic lupus erythematosus susceptibility to}	152700	AD	3	Ptpn22
1p13.1	1:115641970-115698221	VANGL1, STBM2	Vang-like 1	610132	VANGL1	81839	ENSG00000173218,ENST00000355485;;;ENST00000355485		{Neural tube defects, susceptibility to}	182940	AD	3	Vangl1
1p13.1	1:115641970-115698221	VANGL1, STBM2	Vang-like 1	610132	VANGL1	81839	ENSG00000173218,ENST00000355485;;;ENST00000355485		Caudal regression syndrome	600145	AD	3	Vangl1
1p12	1:119911553-120069662	NOTCH2, AGS2, HJCYS	Notch receptor 2	600275	NOTCH2	4853	ENSG00000134250,ENST00000256646;;;ENST00000256646		Alagille syndrome 2	610205	AD	3	Notch2
1p12	1:119911553-120069662	NOTCH2, AGS2, HJCYS	Notch receptor 2	600275	NOTCH2	4853	ENSG00000134250,ENST00000256646;;;ENST00000256646		Hajdu-Cheney syndrome	102500	AD	3	Notch2
1q21.1	1:146017470-146021735	HJV, HFE2A	Hemojuvelin	608374	HJV	148738	ENSG00000168509,ENST00000336751;;;ENST00000336751	between D1S442 and D1S2347	Hemochromatosis, type 2A	602390	AR	3	Hjv
1q21.3	1:152758025-152762056	KPRP	Keratinocyte proline-rich protein	613260	KPRP	448834	ENSG00000203786,ENST00000606109;;;ENST00000606109					Kprp
1q21.3	1:153947675-153958612	CRTC2, TORC2	CREB-regulated transcription coactivator 2	608972	CRTC2	200186	ENSG00000160741,ENST00000368633;;;ENST00000368633					Crtc2
1q21.3	1:154405343-154469450	IL6R, IL6RQ, IL6QTL, HIES5	Interleukin-6 receptor	147880	IL6R	3570	ENSG00000160712,ENST00000368485;;;ENST00000368485	IL6R-like gene on chr.9	[Interleukin 6, serum level of, QTL]	614752		3	Il6ra
1q21.3	1:154405343-154469450	IL6R, IL6RQ, IL6QTL, HIES5	Interleukin-6 receptor	147880	IL6R	3570	ENSG00000160712,ENST00000368485;;;ENST00000368485	IL6R-like gene on chr.9	[Interleukin-6 receptor, soluble, serum level of, QTL]	614689		3	Il6ra
1q21.3	1:154405343-154469450	IL6R, IL6RQ, IL6QTL, HIES5	Interleukin-6 receptor	147880	IL6R	3570	ENSG00000160712,ENST00000368485;;;ENST00000368485	IL6R-like gene on chr.9	Hyper-IgE syndrome 5, autosomal recessive, with recurrent infections	618944	AR	3	Il6ra
1q21.3	1:154962298-154974376	SHC1	SHC (Src homology 2 domain-containing) transforming protein-1	600560	SHC1	6464	ENSG00000160691,ENST00000448116;;;ENST00000448116					Shc1
1q22	1:156082573-156140081	LMNA, LMN1, EMD2, FPLD2, CMD1A, HGPS	Lamin A/C	150330	LMNA	4000	ENSG00000160789,ENST00000368300;;;ENST00000368300		Cardiomyopathy, dilated, 1A	115200	AD	3	Lmna
1q22	1:156082573-156140081	LMNA, LMN1, EMD2, FPLD2, CMD1A, HGPS	Lamin A/C	150330	LMNA	4000	ENSG00000160789,ENST00000368300;;;ENST00000368300		Charcot-Marie-Tooth disease, type 2B1	605588	AR	3	Lmna
1q22	1:156082573-156140081	LMNA, LMN1, EMD2, FPLD2, CMD1A, HGPS	Lamin A/C	150330	LMNA	4000	ENSG00000160789,ENST00000368300;;;ENST00000368300		Emery-Dreifuss muscular dystrophy 2, autosomal dominant	181350	AD	3	Lmna
1q22	1:156082573-156140081	LMNA, LMN1, EMD2, FPLD2, CMD1A, HGPS	Lamin A/C	150330	LMNA	4000	ENSG00000160789,ENST00000368300;;;ENST00000368300		Emery-Dreifuss muscular dystrophy 3, autosomal recessive	616516	AR	3	Lmna
1q22	1:156082573-156140081	LMNA, LMN1, EMD2, FPLD2, CMD1A, HGPS	Lamin A/C	150330	LMNA	4000	ENSG00000160789,ENST00000368300;;;ENST00000368300		Heart-hand syndrome, Slovenian type	610140	AD	3	Lmna
1q22	1:156082573-156140081	LMNA, LMN1, EMD2, FPLD2, CMD1A, HGPS	Lamin A/C	150330	LMNA	4000	ENSG00000160789,ENST00000368300;;;ENST00000368300		Hutchinson-Gilford progeria	176670	AD	3	Lmna
1q22	1:156082573-156140081	LMNA, LMN1, EMD2, FPLD2, CMD1A, HGPS	Lamin A/C	150330	LMNA	4000	ENSG00000160789,ENST00000368300;;;ENST00000368300		Lipodystrophy, familial partial, type 2	151660	AD	3	Lmna
1q22	1:156082573-156140081	LMNA, LMN1, EMD2, FPLD2, CMD1A, HGPS	Lamin A/C	150330	LMNA	4000	ENSG00000160789,ENST00000368300;;;ENST00000368300		Malouf syndrome	212112	AD	3	Lmna
1q22	1:156082573-156140081	LMNA, LMN1, EMD2, FPLD2, CMD1A, HGPS	Lamin A/C	150330	LMNA	4000	ENSG00000160789,ENST00000368300;;;ENST00000368300		Mandibuloacral dysplasia	248370	AR	3	Lmna
1q22	1:156082573-156140081	LMNA, LMN1, EMD2, FPLD2, CMD1A, HGPS	Lamin A/C	150330	LMNA	4000	ENSG00000160789,ENST00000368300;;;ENST00000368300		Muscular dystrophy, congenital	613205	AD	3	Lmna
1q22	1:156082573-156140081	LMNA, LMN1, EMD2, FPLD2, CMD1A, HGPS	Lamin A/C	150330	LMNA	4000	ENSG00000160789,ENST00000368300;;;ENST00000368300		Restrictive dermopathy 2	619793	AD	3	Lmna
1q22	1:156242184-156243317	BGLAP	Bone gamma-carboxyglutamic acid protein	112260	BGLAP	632	ENSG00000242252,ENST00000368272;;;ENST00000368272					Bglap,Bglap2,Bglap3
1q23.1	1:158178030-158186427	CD1D	Thymocyte antigen CD1D	188410	CD1D	912	ENSG00000158473,ENST00000674085;;;ENST00000674085					Cd1d1,Cd1d2
1q23.2	1:159587826-159588865	APCS, SAP	Amyloid P component, serum	104770	APCS	325	ENSG00000132703,ENST00000255040;;;ENST00000255040	probably close to CRP				Apcs
1q23.2	1:159712289-159714589	CRP	C-reactive protein	123260	CRP	1401	ENSG00000132693,ENST00000255030;;;ENST00000255030					Crp
1q23.2	1:160205384-160215372	PEA15, HMAT1, PED	Proliferation and apoptosis adaptor protein 15	603434	PEA15	8682	ENSG00000162734,ENST00000360472;;;ENST00000360472					Pea15a
1q23.2	1:160343383-160358949	NCSTN	Nicastrin	605254	NCSTN	23385	ENSG00000162736,ENST00000294785;;;ENST00000294785		Acne inversa, familial, 1	142690	AD	3	Ncstn
1q23.3	1:160830160-160862887	CD244, NAIL, NKR2B4, SLAMF4	CD244 antigen	605554	CD244	51744	ENSG00000122223,ENST00000368034;;;ENST00000368034		{Rheumatoid arthritis, susceptibility to}	180300		3	Cd244a
1q23.3	1:161039251-161045977	USF1, HYPLIP1	Upstream transcription factor 1	191523	USF1	7391	ENSG00000158773,ENST00000368021;;;ENST00000368021		{Hyperlipidemia, familial combined, susceptibility to}	602491		3	Usf1
1q23.3	1:161303600-161309968	MPZ, CMT1B, CMTDID, DSS, CHN2	Myelin protein zero	159440	MPZ	4359	ENSG00000158887,ENST00000533357;;;ENST00000533357		Charcot-Marie-Tooth disease, dominant intermediate D	607791	AD	3	Mpz
1q23.3	1:161303600-161309968	MPZ, CMT1B, CMTDID, DSS, CHN2	Myelin protein zero	159440	MPZ	4359	ENSG00000158887,ENST00000533357;;;ENST00000533357		Charcot-Marie-Tooth disease, type 1B	118200	AD	3	Mpz
1q23.3	1:161303600-161309968	MPZ, CMT1B, CMTDID, DSS, CHN2	Myelin protein zero	159440	MPZ	4359	ENSG00000158887,ENST00000533357;;;ENST00000533357		Charcot-Marie-Tooth disease, type 2I	607677	AD	3	Mpz
1q23.3	1:161303600-161309968	MPZ, CMT1B, CMTDID, DSS, CHN2	Myelin protein zero	159440	MPZ	4359	ENSG00000158887,ENST00000533357;;;ENST00000533357		Charcot-Marie-Tooth disease, type 2J	607736	AD	3	Mpz
1q23.3	1:161303600-161309968	MPZ, CMT1B, CMTDID, DSS, CHN2	Myelin protein zero	159440	MPZ	4359	ENSG00000158887,ENST00000533357;;;ENST00000533357		Dejerine-Sottas disease	145900	AD, AR	3	Mpz
1q23.3	1:161303600-161309968	MPZ, CMT1B, CMTDID, DSS, CHN2	Myelin protein zero	159440	MPZ	4359	ENSG00000158887,ENST00000533357;;;ENST00000533357		Hypomyelinating neuropathy, congenital, 2	618184	AD	3	Mpz
1q23.3	1:161303600-161309968	MPZ, CMT1B, CMTDID, DSS, CHN2	Myelin protein zero	159440	MPZ	4359	ENSG00000158887,ENST00000533357;;;ENST00000533357		Roussy-Levy syndrome	180800	AD	3	Mpz
1q23.3	1:161766320-161964070	ATF6, ACHM7	Activating transcription factor-6	605537	ATF6	22926	ENSG00000118217,ENST00000367942;;;ENST00000367942		Achromatopsia 7	616517	AR	3	Atf6
1q23.3	1:163142299-163321735	RGS5	Regulator of G protein signaling-5	603276	RGS5	8490	ENSG00000143248,ENST00000313961;;;ENST00000313961		[Blood pressure regulation QTL]	145500	Mu	2	Rgs5
1q23.3	1:164559184-164886047	PBX1, CAKUHED	Pre-B cell leukemia transcription factor-1	176310	PBX1	5087	ENSG00000185630,ENST00000420696;;;ENST00000420696	pseudogene PBXP1 on chr.3	Congenital anomalies of kidney and urinary tract syndrome with or without hearing loss, abnormal ears, or developmental delay	617641	AD	3	Pbx1
1q24.1	1:165631234-165656136	MGST3	Glutatione S-transferase, microsomal, 3	604564	MGST3	4259	ENSG00000143198,ENST00000367889;;;ENST00000367889					Mgst3
1q24.1	1:166908187-166975540	ILDR2	Immunoglobulin-like domain-containing receptor 2	618081	ILDR2	387597	ENSG00000143195,ENST00000271417;;;ENST00000271417					Ildr2
1q24.2	1:168079542-168137667	GPR161	G protein-coupled receptor 161	612250	GPR161	23432	ENSG00000143147,ENST00000682931;;;ENST00000682931		{Medulloblastoma predisposition syndrome}	155255	AD, AR, SMu	3	Gpr161
1q24.2	1:169106690-169132719	ATP1B1	ATPase, Na+K+ transporting, beta-1 polypeptide	182330	ATP1B1	481	ENSG00000143153,ENST00000367815;;;ENST00000367815		[Blood pressure regulation QTL]	145500	Mu	2	Atp1b1
1q24.2	1:169463909-169485970	SLC19A2, THTR1, TRMA, THMD1	Solute carrier family 19 (thiamine transporter), member 2	603941	SLC19A2	10560	ENSG00000117479,ENST00000236137;;;ENST00000236137		Thiamine-responsive megaloblastic anemia syndrome	249270	AR	3	Slc19a2
1q24.2	1:169511951-169586481	F5, THPH2, RPRGL1	Coagulation factor V (proaccelerin, labile factor)	612309	F5	2153	ENSG00000198734,ENST00000367797;;;ENST00000367797	Order: F5-GRMP-LYAM1-ELAM1 in 300kb segment	{Budd-Chiari syndrome}	600880	AR	3	F5
1q24.2	1:169511951-169586481	F5, THPH2, RPRGL1	Coagulation factor V (proaccelerin, labile factor)	612309	F5	2153	ENSG00000198734,ENST00000367797;;;ENST00000367797	Order: F5-GRMP-LYAM1-ELAM1 in 300kb segment	{Pregnancy loss, recurrent, susceptibility to, 1}	614389	AD	3	F5
1q24.2	1:169511951-169586481	F5, THPH2, RPRGL1	Coagulation factor V (proaccelerin, labile factor)	612309	F5	2153	ENSG00000198734,ENST00000367797;;;ENST00000367797	Order: F5-GRMP-LYAM1-ELAM1 in 300kb segment	{Stroke, ischemic, susceptibility to}	601367	Mu	3	F5
1q24.2	1:169511951-169586481	F5, THPH2, RPRGL1	Coagulation factor V (proaccelerin, labile factor)	612309	F5	2153	ENSG00000198734,ENST00000367797;;;ENST00000367797	Order: F5-GRMP-LYAM1-ELAM1 in 300kb segment	{Thrombophilia, susceptibility to, due to factor V Leiden}	188055	AD	3	F5
1q24.2	1:169511951-169586481	F5, THPH2, RPRGL1	Coagulation factor V (proaccelerin, labile factor)	612309	F5	2153	ENSG00000198734,ENST00000367797;;;ENST00000367797	Order: F5-GRMP-LYAM1-ELAM1 in 300kb segment	Factor V deficiency	227400	AR	3	F5
1q24.2	1:169511951-169586481	F5, THPH2, RPRGL1	Coagulation factor V (proaccelerin, labile factor)	612309	F5	2153	ENSG00000198734,ENST00000367797;;;ENST00000367797	Order: F5-GRMP-LYAM1-ELAM1 in 300kb segment	Thrombophilia 2 due to activated protein C resistance	188055	AD	3	F5
1q24.2	1:169588849-169630124	SELP, GRMP	Selectin P (granulocyte membrane protein, 140kD; antigen CD62)	173610	SELP	6403	ENSG00000174175,ENST00000263686;;;ENST00000263686	in same 300kb segment as LYAM1, ELAM1				Selp
1q24.2	1:169722640-169734079	SELE, ELAM1	Selectin E (endothelial leukocyte adhesion molecule-1)	131210	SELE	6401	ENSG00000007908,ENST00000333360;;;ENST00000333360					Sele
1q24.3	1:171248494-171285978	FMO1	Flavin-containing monooxygenase 1, fetal liver	136130	FMO1	2326	ENSG00000010932,ENST00000617670;;;ENST00000617670					Fmo1
1q25.1	1:173931084-174022357	RC3H1, KIAA2025, IMDSHY	Roquin	609424	RC3H1	149041	ENSG00000135870,ENST00000367696;;;ENST00000367696	mutation identified in 1 IMDSHY patient	?Immune dysregulation and systemic hyperinflammation syndrome	618998	AR	3	Rc3h1
1q25.2	1:176463175-176845601	PAPPA2, PAPPE, SSDA	Pappalysin 2	619485	PAPPA2	60676	ENSG00000116183,ENST00000367662;;;ENST00000367662		Short stature, Dauber-Argente type	619489	AR	3	Pappa2
1q25.2-q25.3	1:180269653-180502577	ACBD6, NEDPM	Acyl-CoA-binding domain-containing protein 6	616352	ACBD6	84320	ENSG00000230124,ENST00000367595;;;ENST00000367595		Neurodevelopmental disorder with progressive movement abnormalities	620785	AR	3	Acbd6
1q25.3	1:182378098-182391790	GLUL, GLNS, DEE116	Glutamate-ammonia ligase (glutamine synthase)	138290	GLUL	2752	ENSG00000135821,ENST00000331872;;;ENST00000331872	pseudogene on chr.9	Developmental and epileptic encephalopathy 116	620806	AD	3	Glul
1q25.3	1:182378098-182391790	GLUL, GLNS, DEE116	Glutamate-ammonia ligase (glutamine synthase)	138290	GLUL	2752	ENSG00000135821,ENST00000331872;;;ENST00000331872	pseudogene on chr.9	Glutamine deficiency, congenital	610015	AR	3	Glul
1q25.3-q31.1	1:185734391-186190949	HMCN1, FBLN6, FIBL6, ARMD1	Hemicentin (fibulin 6)	608548	HMCN1	83872	ENSG00000143341,ENST00000271588;;;ENST00000271588		{Macular degeneration, age-related, 1}	603075	AD	3	Hmcn1
1q31.3	1:196774840-196795407	CFHR3, FHR3, HLF4, CFHL3	Complement factor H-related 3	605336	CFHR3	10878	ENSG00000116785,ENST00000367425;;;ENST00000367425		{Hemolytic uremic syndrome, atypical, susceptibility to}	235400	AD, AR	3	Cfhr2
1q31.3	1:196774840-196795407	CFHR3, FHR3, HLF4, CFHL3	Complement factor H-related 3	605336	CFHR3	10878	ENSG00000116785,ENST00000367425;;;ENST00000367425		{Macular degeneration, age-related, reduced risk of}	603075	AD	3	Cfhr2
1q31.3	1:196819731-196832189	CFHR1, FHR1, HFL1, CFHL1	Complement factor H-related 1	134371	CFHR1	3078	ENSG00000244414,ENST00000320493;;;ENST00000320493		{Hemolytic uremic syndrome, atypical, susceptibility to}	235400	AD, AR	3	Cfhr1
1q31.3	1:196819731-196832189	CFHR1, FHR1, HFL1, CFHL1	Complement factor H-related 1	134371	CFHR1	3078	ENSG00000244414,ENST00000320493;;;ENST00000320493		{Macular degeneration, age-related, reduced risk of}	603075	AD	3	Cfhr1
1q31.3-q32.1	1:198638713-198757476	PTPRC, CD45, LCA, IMD105	Protein tyrosine phosphatase, receptor type, c polypeptide	151460	PTPRC	5788	ENSG00000081237,ENST00000442510;;;ENST00000442510		Immunodeficiency 105, severe combined	619924	AR	3	Ptprc
1q32.1	1:202940825-202958572	ADIPOR1, CGI45	Adiponectin receptor 1	607945	ADIPOR1	51094	ENSG00000159346,ENST00000340990;;;ENST00000340990					Adipor1
1q32.1	1:203178931-203186704	CHI3L1, GP39, YKL40, ASRT7	Chitinase 3-like 1 (cartilage glycoprotein-39)	601525	CHI3L1	1116	ENSG00000133048,ENST00000255409;;;ENST00000255409		{Asthma-related traits, susceptibility to, 7}	611960		3	Chi3l1
1q32.1	1:203178931-203186704	CHI3L1, GP39, YKL40, ASRT7	Chitinase 3-like 1 (cartilage glycoprotein-39)	601525	CHI3L1	1116	ENSG00000133048,ENST00000255409;;;ENST00000255409		{Schizophrenia, susceptibility to}	181500	AD	3	Chi3l1
1q32.1	1:204073115-204127743	SOX13, ICA12	SRY-box 13	604748	SOX13	9580	ENSG00000143842,ENST00000367204;;;ENST00000367204					Sox13
1q32.1	1:204395826-204411817	PPP1R15B, CREP, MSSGM2	Protein phosphatase 1, regulatory subunit 15B	613257	PPP1R15B	84919	ENSG00000158615,ENST00000367188;;;ENST00000367188		Microcephaly, short stature, and impaired glucose metabolism 2	616817	AR	3	Ppp1r15b
1q32.1	1:206106936-206117388	AVPR1B, AVPR3	Arginine vasopressin receptor-1B	600264	AVPR1B	553	ENSG00000198049,ENST00000367126;;;ENST00000367126					Avpr1b
1q32.1	1:206767602-206772494	IL10, CSIF, GVHDS	Interleukin-10	124092	IL10	3586	ENSG00000136634,ENST00000423557;;;ENST00000423557		{Graft-versus-host disease, protection against}	614395		3	Il10
1q32.1	1:206767602-206772494	IL10, CSIF, GVHDS	Interleukin-10	124092	IL10	3586	ENSG00000136634,ENST00000423557;;;ENST00000423557		{HIV-1, susceptibility to}	609423		3	Il10
1q32.1	1:206767602-206772494	IL10, CSIF, GVHDS	Interleukin-10	124092	IL10	3586	ENSG00000136634,ENST00000423557;;;ENST00000423557		{Rheumatoid arthritis, progression of}	180300		3	Il10
1q32.2	1:207880972-207911125	CD34	CD34 antigen	142230	CD34	947	ENSG00000174059,ENST00000310833;;;ENST00000310833					Cd34
1q32.2	1:209686179-209734929	HSD11B1, HSD11, HSD11L, CORTRD2	Hydroxysteroid, 11-beta, dehydrogenase 1	600713	HSD11B1	3290	ENSG00000117594,ENST00000367027;;;ENST00000367027	digenic triallelic mutations with H6PD	Cortisone reductase deficiency 2	614662	AD	3	Hsd11b1
1q32.2	1:210678314-211134148	KCNH1, EAG, TMBTS, ZLS1	Potassium voltage-gated channel, subfamily H, member 1 (ether-a-go-go, drosophila, homolog of)	603305	KCNH1	3756	ENSG00000143473,ENST00000271751;;;ENST00000271751		Temple-Baraitser syndrome	611816	AD	3	Kcnh1
1q32.2	1:210678314-211134148	KCNH1, EAG, TMBTS, ZLS1	Potassium voltage-gated channel, subfamily H, member 1 (ether-a-go-go, drosophila, homolog of)	603305	KCNH1	3756	ENSG00000143473,ENST00000271751;;;ENST00000271751		Zimmermann-Laband syndrome 1	135500	AD	3	Kcnh1
1q41	1:222618097-222668007	MIA3, TANGO1, TANGO, KIAA0268, ODCD2	MIA SH3 domain ER export factor 3	613455	MIA3	375056	ENSG00000154305,ENST00000344922;;;ENST00000344922	mutation identified in 1 ODCD2 family	?Ondontochondrodysplasia 2 with hearing loss and diabetes	619269	AR	3	Mia3
1q42.12	1:226360691-226408093	PARP1, ADPRT, PPOL, PARP	Poly(ADP-ribose) polymerase 1	173870	PARP1	142	ENSG00000143799,ENST00000366794;;;ENST00000366794	?processed pseudogenes on chr.13 and 14				Parp1
1q42.13	1:226940294-226987544	COQ8, ADCK3, CABC1, SCAR9, ARCA2, COQ10D4	Coenzyme Q8A	606980	COQ8A	56997	ENSG00000163050,ENST00000366777;;;ENST00000366777		Coenzyme Q10 deficiency, primary, 4	612016	AR	3	Coq8a
1q42.2-q43	1:230500001-243500000	SHFL1, SHFLD	Split-hand/foot malformation with long bone deficiency 1	119100		791121		between rs1124110 and rs535043	Split-hand/foot malformation with long bone deficiency 1	119100	AD	2
1q42.2	1:230702523-230745583	AGT, SERPINA8	Angiotensinogen	106150	AGT	183	ENSG00000135744,ENST00000366667;;;ENST00000366667		Renal tubular dysgenesis	267430	AR	3	Agt
1q42.2	1:230979094-231000733	ARV1, DEE38	ARV1 homolog, fatty acid homeostasis modulator	611647	ARV1	64801	ENSG00000173409,ENST00000310256;;;ENST00000310256		Developmental and epileptic encephalopathy 38	617020	AR	3	Arv1
1q42.2	1:231814626-231818517	DISC2	Disrupted in schizophrenia 2	606271	DISC2	27184		noncoding antisense RAN	Schizophrenia	181500	AD	2
1q42.3	1:234604269-234610178	IRF2BP2, CVID14	Interferon regulatory factor 2-binding protein 2	615332	IRF2BP2	359948	ENSG00000168264,ENST00000366609;;;ENST00000366609	mutation identified in 1 CVID14 family	?Immunodeficiency, common variable, 14	617765	AD	3	Irf2bp2
1q42.3	1:236215101-236281958	ERO1LB	Endoplasmic reticulum oxidoreduction 1-like beta	615437	ERO1B	56605	ENSG00000086619,ENST00000354619;;;ENST00000354619					Ero1b
1q44	1:247416077-247448817	NLRP3, CIAS1, FCU, FCAS1, NALP3, PYPAF1, DFNA34, KEFH	NLR family, pyrin domain containing 3	606416	NLRP3	114548	ENSG00000162711,ENST00000336119;;;ENST00000336119		CINCA syndrome	607115	AD	3	Nlrp3
1q44	1:247416077-247448817	NLRP3, CIAS1, FCU, FCAS1, NALP3, PYPAF1, DFNA34, KEFH	NLR family, pyrin domain containing 3	606416	NLRP3	114548	ENSG00000162711,ENST00000336119;;;ENST00000336119		Deafness, autosomal dominant 34, with or without inflammation	617772	AD	3	Nlrp3
1q44	1:247416077-247448817	NLRP3, CIAS1, FCU, FCAS1, NALP3, PYPAF1, DFNA34, KEFH	NLR family, pyrin domain containing 3	606416	NLRP3	114548	ENSG00000162711,ENST00000336119;;;ENST00000336119		Familial cold inflammatory syndrome 1	120100	AD	3	Nlrp3
1q44	1:247416077-247448817	NLRP3, CIAS1, FCU, FCAS1, NALP3, PYPAF1, DFNA34, KEFH	NLR family, pyrin domain containing 3	606416	NLRP3	114548	ENSG00000162711,ENST00000336119;;;ENST00000336119		Keratoendothelitis fugax hereditaria	148200	AD	3	Nlrp3
1q44	1:247416077-247448817	NLRP3, CIAS1, FCU, FCAS1, NALP3, PYPAF1, DFNA34, KEFH	NLR family, pyrin domain containing 3	606416	NLRP3	114548	ENSG00000162711,ENST00000336119;;;ENST00000336119		Muckle-Wells syndrome	191900	AD	3	Nlrp3
2p25-p24	2:1-23800000	HYT3	Hypertension, essential, susceptibility to, 3	607329		387575			{Hypertension, essential, susceptibility to, 3}	145500	Mu	2
2p25.3	2:1374047-1543673	TPO, TPX, TDH2A	Thyroid peroxidase	606765	TPO	7173	ENSG00000115705,ENST00000329066;;;ENST00000329066		Thyroid dyshormonogenesis 2A	274500	AR	3	Tpo
2p25.1	2:10043550-10054836	KLF11, TIEG2, FKLF1, FKLF, MODY7	Kruppel-like factor 11	603301	KLF11	8462	ENSG00000172059,ENST00000305883;;;ENST00000305883		Maturity-onset diabetes of the young, type VII	610508		3	Klf11
2p25.1	2:10783391-10837712	PDIA6, ERP5	Protein disulfide isomerase, family A, member 6	611099	PDIA6	10130	ENSG00000143870,ENST00000272227;;;ENST00000272227					Pdia6
2p25.1	2:11677544-11827409	LPIN1	Lipin 1	605518	LPIN1	23175	ENSG00000134324,ENST00000674199;;;ENST00000674199	related to LSL	Myoglobinuria, acute recurrent, autosomal recessive	268200	AR	3	Lpin1
2p24.1	2:21001429-21044073	APOB, FLDB, LDLCQ4, FCHL2	Apolipoprotein B (including Ag(x) antigen)	107730	APOB	338	ENSG00000084674,ENST00000233242;;;ENST00000233242	1 gene for liver apo-B100 and gut apo-B48; Ag linked	Hypercholesterolemia, familial, 2	144010	AD	3	Apob
2p24.1	2:21001429-21044073	APOB, FLDB, LDLCQ4, FCHL2	Apolipoprotein B (including Ag(x) antigen)	107730	APOB	338	ENSG00000084674,ENST00000233242;;;ENST00000233242	1 gene for liver apo-B100 and gut apo-B48; Ag linked	Hypobetalipoproteinemia	615558	AR	3	Apob
2p23.3	2:24819169-24920237	ADCY3, BMIQ19	Adenylate cyclase-3	600291	ADCY3	109	ENSG00000138031,ENST00000679454;;;ENST00000679454		{Obesity, susceptibility to, BMIQ19}	617885	AR	3	Adcy3
2p23.3	2:25160860-25168580	POMC, OBAIRH	Proopiomelanocortin (adrenocorticotropin/beta-lipotropin)	176830	POMC	5443	ENSG00000115138,ENST00000395826;;;ENST00000395826		{Obesity, early-onset, susceptibility to}	601665	AD, AR, Mu	3	Pomc
2p23.3	2:25160860-25168580	POMC, OBAIRH	Proopiomelanocortin (adrenocorticotropin/beta-lipotropin)	176830	POMC	5443	ENSG00000115138,ENST00000395826;;;ENST00000395826		Obesity, adrenal insufficiency, and red hair due to POMC deficiency	609734	AR	3	Pomc
2p23.3	2:25227874-25342590	DNMT3A, TBRS, HESJAS	DNA methyltransferase 3A	602769	DNMT3A	1788	ENSG00000119772,ENST00000321117;;;ENST00000321117		Acute myeloid leukemia, somatic	601626		3	Dnmt3a
2p23.3	2:25227874-25342590	DNMT3A, TBRS, HESJAS	DNA methyltransferase 3A	602769	DNMT3A	1788	ENSG00000119772,ENST00000321117;;;ENST00000321117		Heyn-Sproul-Jackson syndrome	618724	AD	3	Dnmt3a
2p23.3	2:25227874-25342590	DNMT3A, TBRS, HESJAS	DNA methyltransferase 3A	602769	DNMT3A	1788	ENSG00000119772,ENST00000321117;;;ENST00000321117		Tatton-Brown-Rahman syndrome	615879	AD	3	Dnmt3a
2p23.3	2:26190635-26244632	HADHA, MTPA	Hydroxyacyl-Coenzyme A dehydrogenase/3-ketoacyl-Coenzyme A thiolase/ enoyl-Coenzyme A hydratase (trifunctional protein), alpha subunit	600890	HADHA	3030	ENSG00000084754,ENST00000380649;;;ENST00000380649		Fatty liver, acute, of pregnancy	609016	AR	3	Hadha
2p23.3	2:26190635-26244632	HADHA, MTPA	Hydroxyacyl-Coenzyme A dehydrogenase/3-ketoacyl-Coenzyme A thiolase/ enoyl-Coenzyme A hydratase (trifunctional protein), alpha subunit	600890	HADHA	3030	ENSG00000084754,ENST00000380649;;;ENST00000380649		HELLP syndrome, maternal, of pregnancy	609016	AR	3	Hadha
2p23.3	2:26190635-26244632	HADHA, MTPA	Hydroxyacyl-Coenzyme A dehydrogenase/3-ketoacyl-Coenzyme A thiolase/ enoyl-Coenzyme A hydratase (trifunctional protein), alpha subunit	600890	HADHA	3030	ENSG00000084754,ENST00000380649;;;ENST00000380649		LCHAD deficiency	609016	AR	3	Hadha
2p23.3	2:26190635-26244632	HADHA, MTPA	Hydroxyacyl-Coenzyme A dehydrogenase/3-ketoacyl-Coenzyme A thiolase/ enoyl-Coenzyme A hydratase (trifunctional protein), alpha subunit	600890	HADHA	3030	ENSG00000084754,ENST00000380649;;;ENST00000380649		Mitochondrial trifunctional protein deficiency 1	609015	AR	3	Hadha
2p23.3	2:26847995-26950351	DPYSL5, CRMP5, CRAM, RTSC4	Dihydropyrimidinase-like 5	608383	DPYSL5	56896	ENSG00000157851,ENST00000288699;;;ENST00000288699		Ritscher-Schinzel syndrome 4	619435	AD	3	Dpysl5
2p23.3	2:27086772-27100762	KHK, FRUCTU	Ketohexokinase (fructokinase)	614058	KHK	3795	ENSG00000138030,ENST00000260598;;;ENST00000260598	mutation identified in 1 FRUCTU family	?[Fructosuria, essential]	229800	AR	3	Khk
2p23.3	2:27199587-27212787	SLC5A6, SMVT, NERIB, SMVTD, COMNB	Solute carrier family 5 (sodium dependent vitamin transporter), member 6	604024	SLC5A6	8884	ENSG00000138074,ENST00000310574;;;ENST00000310574		Peripheral motor neuropathy, childhood-onset, biotin-responsive	619903	AR	3	Slc5a6
2p23.3	2:27199587-27212787	SLC5A6, SMVT, NERIB, SMVTD, COMNB	Solute carrier family 5 (sodium dependent vitamin transporter), member 6	604024	SLC5A6	8884	ENSG00000138074,ENST00000310574;;;ENST00000310574		Sodium-dependent multivitamin transporter deficiency	618973	AR	3	Slc5a6
2p23.3	2:27307400-27308445	UCN, UROC	Urocortin	600945	UCN	7349	ENSG00000163794,ENST00000296099;;;ENST00000296099					Ucn
2p23.3	2:27496839-27523684	GCKR, GKRP, FGQTL5	Glucokinase (hexokinase 4) regulatory protein	600842	GCKR	2646	ENSG00000084734,ENST00000264717;;;ENST00000264717		[Fasting plasma glucose level QTL 5]	613463		3	Gckr
2p23.2-p23.1	2:29192774-29921586	ALK, NBLST3	ALK receptor tyrosine kinase	105590	ALK	238	ENSG00000171094,ENST00000389048;;;ENST00000389048		{Neuroblastoma, susceptibility to, 3}	613014		3	Alk
2p21	2:41500001-47500000	LEPQTL1, LSL	Leptin serum levels quantitative trait locus 1	601694		7839			[Leptin serum levels QTL1]	601694		2
2p21	2:43230851-43596038	THADA, KIAA1767	THADA armadillo repeat containing	611800	THADA	63892	ENSG00000115970,ENST00000405975;;;ENST00000405975					Thada
2p21	2:43637260-43767987	PLEKHH2	Pleckstrin homology domain-containing protein, family H, member 2	612723	PLEKHH2	130271	ENSG00000152527,ENST00000282406;;;ENST00000282406					Plekhh2
2p21	2:43774039-43828347	DYNC2LI1, D2LIC, LIC3, SRTD15	Dynein, cytoplasmic 2, light intermediate chain 1	617083	DYNC2LI1	51626	ENSG00000138036,ENST00000260605;;;ENST00000260605		Short-rib thoracic dysplasia 15 with polydactyly	617088	AR	3	Dync2li1
2p21	2:44941702-44946071	SIX3, HPE2	SIX homeobox 3	603714	SIX3	6496	ENSG00000138083,ENST00000260653;;;ENST00000260653		Holoprosencephaly 2	157170	AD	3	Six3
2p21	2:44941702-44946071	SIX3, HPE2	SIX homeobox 3	603714	SIX3	6496	ENSG00000138083,ENST00000260653;;;ENST00000260653		Schizencephaly	269160		3	Six3
2p21	2:46915866-47076123	TTC7A, TTC7, KIAA1140, MINAT, GIDID	Tetratricopeptide repeat domain 7A	609332	TTC7A	57217	ENSG00000068724,ENST00000319190;;;ENST00000319190		Gastrointestinal defects and immunodeficiency syndrome	243150	AR	3	Ttc7
2p16.3	2:47783145-47810101	MSH6, GTBP, LYNCH5, MMRCS3	mutS homolog 6	600678	MSH6	2956	ENSG00000116062,ENST00000234420;;;ENST00000234420	0.5 Mb from MSH2	{Endometrial cancer, familial}	608089	AD, SMu	3	Msh6
2p16.3	2:47783145-47810101	MSH6, GTBP, LYNCH5, MMRCS3	mutS homolog 6	600678	MSH6	2956	ENSG00000116062,ENST00000234420;;;ENST00000234420	0.5 Mb from MSH2	Lynch syndrome 5	614350	AD	3	Msh6
2p16.3	2:47783145-47810101	MSH6, GTBP, LYNCH5, MMRCS3	mutS homolog 6	600678	MSH6	2956	ENSG00000116062,ENST00000234420;;;ENST00000234420	0.5 Mb from MSH2	Mismatch repair cancer syndrome 3	619097	AR	3	Msh6
2p16.3	2:48962157-49154515	FSHR, ODG1	Follicle stimulating hormone receptor	136435	FSHR	2492	ENSG00000170820,ENST00000406846;;;ENST00000406846		Ovarian dysgenesis 1	233300	AR	3	Fshr
2p16.3	2:48962157-49154515	FSHR, ODG1	Follicle stimulating hormone receptor	136435	FSHR	2492	ENSG00000170820,ENST00000406846;;;ENST00000406846		Ovarian hyperstimulation syndrome	608115	AD	3	Fshr
2p14	2:68178857-68252532	PPP3R1, CALNB1	Protein phosphatase-3 (formerly 2B), regulatory subunit B (19kD), alpha isoform (calcineurin B, type I)	601302	PPP3R1	5534	ENSG00000221823,ENST00000234310;;;ENST00000234310					Ppp3r1
2p13	2:68400001-74800000	PEE1, PREG1	Preeclampsia/eclampsia 1	189800		5177		?distinct loci at 2p25 and 9p13	Preeclampsia/eclampsia 1	189800	AD	2
2p13.1	2:73385758-73609919	ALMS1, ALSS, KIAA0328	ALMS1 centrosome and basal body associated protein	606844	ALMS1	7840	ENSG00000116127,ENST00000613296;;;ENST00000613296		Alstrom syndrome	203800	AR	3	Alms1
2p13.1	2:73640723-73642422	NAT8, TSC510	N-acetyltransferase 8	606716	NAT8	9027	ENSG00000144035,ENST00000272425;;;ENST00000272425					Nat8,Nat8b-ps,Nat8f2,Nat8f3,Nat8f4,Nat8f5,Nat8f6
2p13.1	2:73828961-73873656	STAMBP, AMSH, MICCAP	STAM binding protein	606247	STAMBP	10617	ENSG00000124356,ENST00000394070;;;ENST00000394070		Microcephaly-capillary malformation syndrome	614261	AR	3	Stambp
2p13.1	2:73926880-73958946	DGUOK, DGK, MTDPS3, PEOB4, NCPH1	Deoxyguanosine kinase, mitochondrial	601465	DGUOK	1716	ENSG00000114956,ENST00000264093;;;ENST00000264093		Mitochondrial DNA depletion syndrome 3 (hepatocerebral type)	251880	AR	3	Dguok
2p13.1	2:73926880-73958946	DGUOK, DGK, MTDPS3, PEOB4, NCPH1	Deoxyguanosine kinase, mitochondrial	601465	DGUOK	1716	ENSG00000114956,ENST00000264093;;;ENST00000264093		Portal hypertension, noncirrhotic, 1	617068	AR	3	Dguok
2p13.1	2:73926880-73958946	DGUOK, DGK, MTDPS3, PEOB4, NCPH1	Deoxyguanosine kinase, mitochondrial	601465	DGUOK	1716	ENSG00000114956,ENST00000264093;;;ENST00000264093		Progressive external ophthalmoplegia with mitochondrial DNA deletions, autosomal recessive 4	617070	AR	3	Dguok
2p13.1	2:73983631-74135498	TET3, KIAA0401, BEFAHRS	tet methylcytosine dioxygenase 3	613555	TET3	200424	ENSG00000187605,ENST00000409262;;;ENST00000409262		Beck-Fahrner syndrome	618798	AD, AR	3	Tet3
2p12	2:74834127-74893359	HK2	Hexokinase-2, muscle	601125	HK2	3099	ENSG00000159399,ENST00000290573;;;ENST00000290573	no recombination with TGFA				Hk2
2p12	2:79120488-79123409	REG1A, PSPS1, REG	Regenerating islet-derived 1 alpha (pancreatic stone protein, pancreatic thread protein)	167770	REG1A	5967	ENSG00000115386,ENST00000233735;;;ENST00000233735					Reg1,Reg2
2p11.2	2:85544720-85561493	GGCX, VKCFD1	Gamma-glutamyl carboxylase	137167	GGCX	2677	ENSG00000115486,ENST00000233838;;;ENST00000233838		Pseudoxanthoma elasticum-like disorder with multiple coagulation factor deficiency	610842		3	Ggcx
2p11.2	2:85544720-85561493	GGCX, VKCFD1	Gamma-glutamyl carboxylase	137167	GGCX	2677	ENSG00000115486,ENST00000233838;;;ENST00000233838		Vitamin K-dependent clotting factors, combined deficiency of, 1	277450	AR	3	Ggcx
2p11.2	2:85657307-85668741	SFTPB, SFTB3, SMDP1	Pulmonary surfactant-associated protein B, 18kD	178640	SFTPB	6439	ENSG00000168878,ENST00000519937;;;ENST00000519937		Surfactant metabolism dysfunction, pulmonary, 1	265120	AR	3	Sftpb
2p11.2	2:85837120-85889034	SIAT9, ST3GALV, SPDRS	Sialyltransferase 9	604402	ST3GAL5	8869	ENSG00000115525,ENST00000638572;;;ENST00000638572		Salt and pepper developmental regression syndrome	609056	AR	3	St3gal5
2p11.2	2:86784605-86808396	CD8A, IMD116	CD8 antigen, alpha polypeptide (p32)	186910	CD8A	925	ENSG00000153563,ENST00000283635;;;ENST00000283635	distal to IGK	Immunodeficiency 116	608957	AR	3	Cd8a
2p11.2	2:88556741-88628145	EIF2AK3, PEK, PERK, WRS	Eukaryotic translation initiation factor 2-alpha kinase 3	604032	EIF2AK3	9451	ENSG00000172071,ENST00000303236;;;ENST00000303236		Wolcott-Rallison syndrome	226980	AR	3	Eif2ak3
2q	2:93900001-242193529	COPD	Pulmonary disease, chronic obstructive, severe early-onset	606963		260431		?SERPINE2	Pulmonary disease, chronic obstructive, severe early-onset	606963		2
2q11.2	2:96184859-96208827	STARD7, GTT1, FAME2	START domain-containing protein 4	616712	STARD7	56910	ENSG00000084090,ENST00000337288;;;ENST00000337288		Epilepsy, familial adult myoclonic, 2	607876	AD	3	Stard7
2q11.2	2:96837912-96844021	ANKRD23, DARP	Ankyrin repeat domain-containing protein 23	610736	ANKRD23	200539	ENSG00000163126,ENST00000318357;;;ENST00000318357					Ankrd23
2q11.2	2:98619106-98731132	MGAT4A	Alpha-1,3-mannosyl-glycoprotein beta-1,4-N-acetylglucosaminyltransferase, isozyme A	604623	MGAT4A	11320	ENSG00000071073,ENST00000393487;;;ENST00000393487					Mgat4a
2q13	2:110123348-110205013	NPHP1, NPH1, SLSN1, JBTS4	Nephrocystin	607100	NPHP1	4867	ENSG00000144061,ENST00000445609;;;ENST00000445609		Joubert syndrome 4	609583	AR	3	Nphp1
2q13	2:110123348-110205013	NPHP1, NPH1, SLSN1, JBTS4	Nephrocystin	607100	NPHP1	4867	ENSG00000144061,ENST00000445609;;;ENST00000445609		Nephronophthisis 1, juvenile	256100	AR	3	Nphp1
2q13	2:110123348-110205013	NPHP1, NPH1, SLSN1, JBTS4	Nephrocystin	607100	NPHP1	4867	ENSG00000144061,ENST00000445609;;;ENST00000445609		Senior-Loken syndrome-1	266900	AR	3	Nphp1
2q14.1	2:112773925-112784493	IL1A	Interleukin-1, alpha	147760	IL1A	3552	ENSG00000115008,ENST00000263339;;;ENST00000263339	within 430kb of IL1B, IL1RN				Il1a
2q14.1	2:112829751-112836779	IL1B	Interleukin-1, beta	147720	IL1B	3553	ENSG00000125538,ENST00000263341;;;ENST00000263341	within 430kb of IL1RN, IL1A	{Gastric cancer risk after H. pylori infection}	613659		3	Il1b
2q14.1	2:113099360-113134014	IL1RN, MVCD4, DIRA, CRMO2	Interleukin-1 receptor antagonist	147679	IL1RN	3557	ENSG00000136689,ENST00000409930;;;ENST00000409930		{Gastric cancer risk after H. pylori infection}	613659		3	Il1rn
2q14.1	2:113099360-113134014	IL1RN, MVCD4, DIRA, CRMO2	Interleukin-1 receptor antagonist	147679	IL1RN	3557	ENSG00000136689,ENST00000409930;;;ENST00000409930		{Microvascular complications of diabetes 4}	612628		3	Il1rn
2q14.1	2:113099360-113134014	IL1RN, MVCD4, DIRA, CRMO2	Interleukin-1 receptor antagonist	147679	IL1RN	3557	ENSG00000136689,ENST00000409930;;;ENST00000409930		Chronic recurrent multifocal osteomyelitis 2, with periostitis and pustulosis	612852	AR	3	Il1rn
2q14.1	2:113099360-113134014	IL1RN, MVCD4, DIRA, CRMO2	Interleukin-1 receptor antagonist	147679	IL1RN	3557	ENSG00000136689,ENST00000409930;;;ENST00000409930		Interleukin 1 receptor antagonist deficiency	612852	AR	3	Il1rn
2q14.1-q14.2	2:118088471-118110997	INSIG2	Insulin-induced gene 2	608660	INSIG2	51141	ENSG00000125629,ENST00000245787;;;ENST00000245787					Insig2
2q14.2	2:119429895-119438504	TMEM37	Transmembrane protein 37	618831	TMEM37	140738	ENSG00000171227,ENST00000306406;;;ENST00000306406					Tmem37
2q14.2	2:120735868-120992653	GLI2, HPE9, CJS	GLI-Kruppel family member GLI2 (oncogene GLI2)	165230	GLI2	2736	ENSG00000074047,ENST00000361492;;;ENST00000361492		Culler-Jones syndrome	615849	AD	3	Gli2
2q14.2	2:120735868-120992653	GLI2, HPE9, CJS	GLI-Kruppel family member GLI2 (oncogene GLI2)	165230	GLI2	2736	ENSG00000074047,ENST00000361492;;;ENST00000361492		Holoprosencephaly 9	610829	AD	3	Gli2
2q14.2	2:121530880-121531009	RNU4ATAC, U4ATAC, MOPD1, TALS, RFMN, LWS	RNA, U4ATAC small nuclear	601428	RNU4ATAC	100151683	ENSG00000264229,ENST00000580972		Lowry-Wood syndrome	226960	AR	3
2q14.2	2:121530880-121531009	RNU4ATAC, U4ATAC, MOPD1, TALS, RFMN, LWS	RNA, U4ATAC small nuclear	601428	RNU4ATAC	100151683	ENSG00000264229,ENST00000580972		Microcephalic osteodysplastic primordial dwarfism, type I	210710	AR	3
2q14.2	2:121530880-121531009	RNU4ATAC, U4ATAC, MOPD1, TALS, RFMN, LWS	RNA, U4ATAC small nuclear	601428	RNU4ATAC	100151683	ENSG00000264229,ENST00000580972		Roifman syndrome	616651	AR	3
2q14.3	2:127418427-127429242	PROC, PC, THPH3, THPH4	Protein C (inactivator of coagulation factors Va and VIIIa)	612283	PROC	5624	ENSG00000115718,ENST00000234071;;;ENST00000234071		Thrombophilia 3 due to protein C deficiency, autosomal dominant	176860	AD	3	Proc
2q14.3	2:127418427-127429242	PROC, PC, THPH3, THPH4	Protein C (inactivator of coagulation factors Va and VIIIa)	612283	PROC	5624	ENSG00000115718,ENST00000234071;;;ENST00000234071		Thrombophilia 3 due to protein C deficiency, autosomal recessive	612304	AR	3	Proc
2q21.3	2:134838616-134902034	ACMSD	Aminocarboxymuconate semialdehyde decarboxylase	608889	ACMSD	130013	ENSG00000153086,ENST00000356140;;;ENST00000356140					Acmsd
2q22.1	2:136114349-136118149	CXCR4, D2S201E, NPY3R, WHIMS1	Chemokine (C-X-C motif) receptor 4 (neuropeptide Y receptor Y3)	162643	CXCR4	7852	ENSG00000121966,ENST00000241393;;;ENST00000241393		Myelokathexis, isolated	193670	AD	3	Cxcr4
2q22.1	2:136114349-136118149	CXCR4, D2S201E, NPY3R, WHIMS1	Chemokine (C-X-C motif) receptor 4 (neuropeptide Y receptor Y3)	162643	CXCR4	7852	ENSG00000121966,ENST00000241393;;;ENST00000241393		WHIM syndrome 1	193670	AD	3	Cxcr4
2q22.3	2:144384081-144520119	ZEB2, ZFHX1B, SMADIP1, SIP1	Zinc finger E box-binding homeobox 2	605802	ZEB2	9839	ENSG00000169554,ENST00000627532;;;ENST00000627532		Mowat-Wilson syndrome	235730	AD	3	Zeb2
2q23.3	2:151485339-151734476	NEB, NEM2, AMC6	Nebulin	161650	NEB	4703	ENSG00000183091,ENST00000397345;;;ENST00000397345		Arthrogryposis multiplex congenita 6	619334	AR	3	Neb
2q23.3	2:151485339-151734476	NEB, NEM2, AMC6	Nebulin	161650	NEB	4703	ENSG00000183091,ENST00000397345;;;ENST00000397345		Nemaline myopathy 2, autosomal recessive	256030	AR	3	Neb
2q24-q32	2:154000001-196600000	FGQTL1	Fasting plasma glucose level QTL 1	612108		100499165		associated with rs560887	[Fasting plasma glucose level QTL 1]	612108		2
2q24.1	2:156324437-156332721	NR4A2, NURR1, NOT, TINUR, IDLDP	Nuclear receptor subfamily 4, group A, member 2	601828	NR4A2	4929	ENSG00000153234,ENST00000339562;;;ENST00000339562		Intellectual developmental disorder with language impairment and early-onset DOPA-responsive dystonia-parkinsonism	619911	AD	3	Nr4a2
2q24.1	2:156400281-156586403	GPD2	Glycerol-3-phosphate dehydrogenase 2 (mitochondrial)	138430	GPD2	2820	ENSG00000115159,ENST00000438166;;;ENST00000438166	pseudogene on 19	{Type 2 diabetes mellitus, susceptibility to}	125853	AD	3	Gpd2
2q24.2	2:161416297-161425870	TBR1, IDDAS	T-box, brain, 1	604616	TBR1	10716	ENSG00000136535,ENST00000389554;;;ENST00000389554		Intellectual developmental disorder with autism and speech delay	606053	AD	3	Tbr1
2q24.2	2:161992245-162074215	DPP4, CD26, ADCP2	Dipeptidylpeptidase IV (CD26; adenosine deaminase complexing protein-2)	102720	DPP4	1803	ENSG00000197635,ENST00000360534;;;ENST00000360534					Dpp4
2q24.2	2:162142882-162152247	GCG	Glucagon	138030	GCG	2641	ENSG00000115263,ENST00000418842;;;ENST00000418842					Gcg
2q24.2	2:162267074-162318684	IFIH1, MDA5, AGS7, SGMRT1, IMD95	Interferon induced with helicase C domain 1	606951	IFIH1	64135	ENSG00000115267,ENST00000649979;;;ENST00000649979		Aicardi-Goutieres syndrome 7	615846	AD	3	Ifih1
2q24.2	2:162267074-162318684	IFIH1, MDA5, AGS7, SGMRT1, IMD95	Interferon induced with helicase C domain 1	606951	IFIH1	64135	ENSG00000115267,ENST00000649979;;;ENST00000649979		Immunodeficiency 95	619773	AR	3	Ifih1
2q24.2	2:162267074-162318684	IFIH1, MDA5, AGS7, SGMRT1, IMD95	Interferon induced with helicase C domain 1	606951	IFIH1	64135	ENSG00000115267,ENST00000649979;;;ENST00000649979		Singleton-Merten syndrome 1	182250	AD	3	Ifih1
2q24.3	2:162900001-168900000	IDDM19	Diabetes mellitus, insulin-dependent, 19	610155				associated with rs1990760	{Diabetes mellitus, insulin-dependent, 19}	610155		2
2q31	2:168900001-182100000	IDDM7	Insulin-dependent diabetes mellitus-7	600321		3406			{Diabetes mellitus, insulin-dependent, 7}	600321		2
2q31.1	2:168901291-168910000	G6PC2, IGRP	Glucose-6-phosphatase, catalytic, 2	608058	G6PC2	57818	ENSG00000152254,ENST00000375363;;;ENST00000375363					G6pc2
2q31.1	2:170813210-170861151	GAD1, SCP, DEE89	Glutamate decarboxylase-1, brain, 67kD	605363	GAD1	2571	ENSG00000128683,ENST00000358196;;;ENST00000358196		Developmental and epileptic encephalopathy 89	619124	AR	3	Gad1
2q31.1	2:171434226-171485052	DCAF17, C20orf37	DDB1- and CUL4-associated factor 17	612515	DCAF17	80067	ENSG00000115827,ENST00000375255;;;ENST00000375255		Woodhouse-Sakati syndrome	241080	AR	3	Dcaf17
2q31.1	2:172099438-172102900	DLX2, TES1	Distal-less homeobox 2	126255	DLX2	1746	ENSG00000115844,ENST00000234198;;;ENST00000234198					Dlx2
2q31.1	2:174747592-174764472	CHRNA1, ACHRD, CMS1B, CMS1A	Cholinergic receptor, nicotinic, alpha polypeptide-1, muscle	100690	CHRNA1	1134	ENSG00000138435,ENST00000348749;;;ENST00000348749		Multiple pterygium syndrome, lethal type	253290	AR	3	Chrna1
2q31.1	2:174747592-174764472	CHRNA1, ACHRD, CMS1B, CMS1A	Cholinergic receptor, nicotinic, alpha polypeptide-1, muscle	100690	CHRNA1	1134	ENSG00000138435,ENST00000348749;;;ENST00000348749		Myasthenic syndrome, congenital, 1A, slow-channel	601462	AD	3	Chrna1
2q31.1	2:174747592-174764472	CHRNA1, ACHRD, CMS1B, CMS1A	Cholinergic receptor, nicotinic, alpha polypeptide-1, muscle	100690	CHRNA1	1134	ENSG00000138435,ENST00000348749;;;ENST00000348749		Myasthenic syndrome, congenital, 1B, fast-channel	608930	AD, AR	3	Chrna1
2q31.3	2:181668295-181680517	NEUROD1, T2D	Neurogenic differentiation 1	601724	NEUROD1	4760	ENSG00000162992,ENST00000295108;;;ENST00000295108		{Type 2 diabetes mellitus, susceptibility to}	125853	AD	3	Neurod1
2q31.3	2:181668295-181680517	NEUROD1, T2D	Neurogenic differentiation 1	601724	NEUROD1	4760	ENSG00000162992,ENST00000295108;;;ENST00000295108		Maturity-onset diabetes of the young 6	606394		3	Neurod1
2q32.2	2:189560590-189580786	SLC40A1, SLC11A3, FPN1, IREG1, HFE4	Solute carrier family 40 (iron-regulated transporter), member 1	604653	SLC40A1	30061	ENSG00000138449,ENST00000261024;;;ENST00000261024		Hemochromatosis, type 4	606069	AD	3	Slc40a1
2q32.2	2:190055700-190062729	MSTN, GDF8, MSLHP	Myostatin	601788	MSTN	2660	ENSG00000138379,ENST00000260950;;;ENST00000260950	mutation identified in 1 MSLHP patient	?Muscle hypertrophy	614160	AR	3	Mstn
2q32.2	2:190969149-191014171	STAT1, CANDF7, IMD31A, IMD31B, IMD31C	Signal transducer and activator of transcription-1	600555	STAT1	6772	ENSG00000115415,ENST00000361099;;;ENST00000361099		Immunodeficiency 31A, mycobacteriosis, autosomal dominant	614892	AD	3	Stat1
2q32.2	2:190969149-191014171	STAT1, CANDF7, IMD31A, IMD31B, IMD31C	Signal transducer and activator of transcription-1	600555	STAT1	6772	ENSG00000115415,ENST00000361099;;;ENST00000361099		Immunodeficiency 31B, mycobacterial and viral infections, autosomal recessive	613796	AR	3	Stat1
2q32.2	2:190969149-191014171	STAT1, CANDF7, IMD31A, IMD31B, IMD31C	Signal transducer and activator of transcription-1	600555	STAT1	6772	ENSG00000115415,ENST00000361099;;;ENST00000361099		Immunodeficiency 31C, chronic mucocutaneous candidiasis, autosomal dominant	614162	AD	3	Stat1
2q32.3	2:196133583-196176483	STK17B, DRAK2	Serine/threonine protein kinase 17b	604727	STK17B	9262	ENSG00000081320,ENST00000263955;;;ENST00000263955					Stk17b
2q33.1	2:201116164-201176687	CFLAR, FLIP, CASPER, FLAME1, CASH	CASP8- and FADD-like apoptosis regulator	603599	CFLAR	8837	ENSG00000003402,ENST00000309955;;;ENST00000309955					Cflar
2q33.1	2:201183141-201229406	CASP10, MCH4, ALPS2	Caspase 10, apoptosis-related cysteine protease	601762	CASP10	843	ENSG00000003400,ENST00000286186;;;ENST00000286186		Autoimmune lymphoproliferative syndrome, type II	603909	AD	3
2q33.1	2:201183141-201229406	CASP10, MCH4, ALPS2	Caspase 10, apoptosis-related cysteine protease	601762	CASP10	843	ENSG00000003400,ENST00000286186;;;ENST00000286186		Gastric cancer, somatic	613659		3
2q33.1	2:201183141-201229406	CASP10, MCH4, ALPS2	Caspase 10, apoptosis-related cysteine protease	601762	CASP10	843	ENSG00000003400,ENST00000286186;;;ENST00000286186		Lymphoma, non-Hodgkin, somatic	605027		3
2q33.2	2:203867771-203873965	CTLA4, IDDM12, CELIAC3, ALPS5	Cytotoxic T-lymphocyte-associated serine esterase-4	123890	CTLA4	1493	ENSG00000163599,ENST00000648405;;;ENST00000648405		{Celiac disease, susceptibility to, 3}	609755		3	Ctla4
2q33.2	2:203867771-203873965	CTLA4, IDDM12, CELIAC3, ALPS5	Cytotoxic T-lymphocyte-associated serine esterase-4	123890	CTLA4	1493	ENSG00000163599,ENST00000648405;;;ENST00000648405		{Diabetes mellitus, insulin-dependent, 12}	601388		3	Ctla4
2q33.2	2:203867771-203873965	CTLA4, IDDM12, CELIAC3, ALPS5	Cytotoxic T-lymphocyte-associated serine esterase-4	123890	CTLA4	1493	ENSG00000163599,ENST00000648405;;;ENST00000648405		{Hashimoto thyroiditis}	140300	AD	3	Ctla4
2q33.2	2:203867771-203873965	CTLA4, IDDM12, CELIAC3, ALPS5	Cytotoxic T-lymphocyte-associated serine esterase-4	123890	CTLA4	1493	ENSG00000163599,ENST00000648405;;;ENST00000648405		{Systemic lupus erythematosus, susceptibility to}	152700	AD	3	Ctla4
2q33.2	2:203867771-203873965	CTLA4, IDDM12, CELIAC3, ALPS5	Cytotoxic T-lymphocyte-associated serine esterase-4	123890	CTLA4	1493	ENSG00000163599,ENST00000648405;;;ENST00000648405		Immune dysregulation with autoimmunity, immunodeficiency, and lymphoproliferation	616100	AD	3	Ctla4
2q33.3	2:206175316-206217912	CMKLR2, GPR1	Chemerin chemokine-like receptor 2	600239	CMKLR2	2825	ENSG00000183671,ENST00000621141;;;ENST00000621141					Cmklr2
2q33.3	2:207529962-207605988	CREB1	cAMP-response element-binding protein-1	123810	CREB1	1385	ENSG00000118260,ENST00000353267;;;ENST00000353267	fusion gene with EWSR1	Histiocytoma, angiomatoid fibrous, somatic	612160		3	Creb1
2q34	2:208200001-214500000	IDDM13	Insulin-dependent diabetes mellitus-13	601318		3412			{Diabetes mellitus, insulin-dependent, 13}	601318		2
2q34	2:210187923-210225447	ACADL, LCAD	Acyl-Coenzyme A dehydrogenase, long chain	609576	ACADL	33	ENSG00000115361,ENST00000233710;;;ENST00000233710					Acadl
2q34	2:210477685-210679107	CPS1, PHN	Carbamoyl-phosphate synthetase 1, mitochondrial	608307	CPS1	1373	ENSG00000021826,ENST00000233072;;;ENST00000233072	urea cycle enzyme	{Pulmonary hypertension, neonatal, susceptibility to}	615371		3	Cps1
2q34	2:210477685-210679107	CPS1, PHN	Carbamoyl-phosphate synthetase 1, mitochondrial	608307	CPS1	1373	ENSG00000021826,ENST00000233072;;;ENST00000233072	urea cycle enzyme	Carbamoylphosphate synthetase I deficiency	237300	AR	3	Cps1
2q35	2:218382273-218396894	NRAMP1, NRAMP, SLC11A1	Solute carrier family 11 (proton-coupled divalent metal ion transporter), member 1	600266	SLC11A1	6556	ENSG00000018280,ENST00000233202;;;ENST00000233202	within 220 kb of VIL1	{Buruli ulcer, susceptibility to}	610446		3	Slc11a1
2q35	2:218382273-218396894	NRAMP1, NRAMP, SLC11A1	Solute carrier family 11 (proton-coupled divalent metal ion transporter), member 1	600266	SLC11A1	6556	ENSG00000018280,ENST00000233202;;;ENST00000233202	within 220 kb of VIL1	{Mycobacterium tuberculosis, susceptibility to infection by}	607948		3	Slc11a1
2q35	2:218658743-218663443	BCS1L, FLNMS, GRACILE, BJS, PTD, MC3DN1	BCS1 homolog, ubiquinol-cytochrome c reductase complex chaperone	603647	BCS1L	617	ENSG00000074582,ENST00000359273;;;ENST00000359273		Bjornstad syndrome	262000	AR	3	Bcs1l
2q35	2:218658743-218663443	BCS1L, FLNMS, GRACILE, BJS, PTD, MC3DN1	BCS1 homolog, ubiquinol-cytochrome c reductase complex chaperone	603647	BCS1L	617	ENSG00000074582,ENST00000359273;;;ENST00000359273		GRACILE syndrome	603358	AR	3	Bcs1l
2q35	2:218658743-218663443	BCS1L, FLNMS, GRACILE, BJS, PTD, MC3DN1	BCS1 homolog, ubiquinol-cytochrome c reductase complex chaperone	603647	BCS1L	617	ENSG00000074582,ENST00000359273;;;ENST00000359273		Mitochondrial complex III deficiency, nuclear type 1	124000	AR	3	Bcs1l
2q35	2:219001645-219001708	MIR375, MIRN375	Micro RNA 375	611173	MIR375	494324	ENSG00000198973,ENST00000362103					Mir375
2q35	2:219289623-219309401	PTPRN, IA2	Protein tyrosine phosphatase, receptor type N (islet cell antigen 2)	601773	PTPRN	5798	ENSG00000054356,ENST00000295718;;;ENST00000295718					Ptprn
2q35	2:219327407-219336656	RESP18	Regulated endocrine-specific protein 18	612721	RESP18	389075	ENSG00000182698,ENST00000333527;;;ENST00000333527					Resp18
2q36.1	2:223950854-223967714	MRPL44, COXPD16	Mitochondrial ribosomal protein L44	611849	MRPL44	65080	ENSG00000135900,ENST00000258383;;;ENST00000258383		Combined oxidative phosphorylation deficiency 16	615395	AR	3	Mrpl44
2q36.3	2:226731312-226799820	IRS1	Insulin receptor substrate-1	147545	IRS1	3667	ENSG00000169047,ENST00000305123;;;ENST00000305123		{Type 2 diabetes mellitus, susceptibility to}	125853	AD	3	Irs1
2q37.1	2:232526160-232536664	CHRND, ACHRD, SCCMS, CMS3A, CMS3B, CMS3C	Cholinergic receptor, nicotinic, delta polypeptide	100720	CHRND	1144	ENSG00000135902,ENST00000258385;;;ENST00000258385	mutation identified in 1 CMS3A patient and 1 CMS3C family	?Myasthenic syndrome, congenital, 3A, slow-channel	616321	AD	3	Chrnd
2q37.1	2:232526160-232536664	CHRND, ACHRD, SCCMS, CMS3A, CMS3B, CMS3C	Cholinergic receptor, nicotinic, delta polypeptide	100720	CHRND	1144	ENSG00000135902,ENST00000258385;;;ENST00000258385	mutation identified in 1 CMS3A patient and 1 CMS3C family	?Myasthenic syndrome, congenital, 3C, associated with acetylcholine receptor deficiency	616323	AR	3	Chrnd
2q37.1	2:232526160-232536664	CHRND, ACHRD, SCCMS, CMS3A, CMS3B, CMS3C	Cholinergic receptor, nicotinic, delta polypeptide	100720	CHRND	1144	ENSG00000135902,ENST00000258385;;;ENST00000258385	mutation identified in 1 CMS3A patient and 1 CMS3C family	Multiple pterygium syndrome, lethal type	253290	AR	3	Chrnd
2q37.1	2:232526160-232536664	CHRND, ACHRD, SCCMS, CMS3A, CMS3B, CMS3C	Cholinergic receptor, nicotinic, delta polypeptide	100720	CHRND	1144	ENSG00000135902,ENST00000258385;;;ENST00000258385	mutation identified in 1 CMS3A patient and 1 CMS3C family	Myasthenic syndrome, congenital, 3B, fast-channel	616322	AR	3	Chrnd
2q37.1	2:232539692-232548115	CHRNG, ACHRG	Cholinergic receptor, nicotinic, gamma polypeptide	100730	CHRNG	1146	ENSG00000196811,ENST00000651502;;;ENST00000651502	tightly linked to CHRND by RE	Escobar syndrome	265000	AR	3	Chrng
2q37.1	2:232539692-232548115	CHRNG, ACHRG	Cholinergic receptor, nicotinic, gamma polypeptide	100730	CHRNG	1146	ENSG00000196811,ENST00000651502;;;ENST00000651502	tightly linked to CHRND by RE	Multiple pterygium syndrome, lethal type	253290	AR	3	Chrng
2q37.1	2:233354494-233472098	DGKD	Diacylglycerol kinase, delta, 130kD	601826	DGKD	8527	ENSG00000077044,ENST00000264057;;;ENST00000264057					Dgkd
2q37.1	2:233760270-233773300	UGT1A1, UGT1, GNT1, BILIQTL1	UDP glycosyltransferase 1 family, polypeptide A1	191740	UGT1A1	54658	ENSG00000241635,ENST00000305208;;;ENST00000305208		[Bilirubin, serum level of, QTL1]	601816		3	Ugt1a1
2q37.1	2:233760270-233773300	UGT1A1, UGT1, GNT1, BILIQTL1	UDP glycosyltransferase 1 family, polypeptide A1	191740	UGT1A1	54658	ENSG00000241635,ENST00000305208;;;ENST00000305208		[Gilbert syndrome]	143500	AR	3	Ugt1a1
2q37.1	2:233760270-233773300	UGT1A1, UGT1, GNT1, BILIQTL1	UDP glycosyltransferase 1 family, polypeptide A1	191740	UGT1A1	54658	ENSG00000241635,ENST00000305208;;;ENST00000305208		Crigler-Najjar syndrome, type I	218800	AR	3	Ugt1a1
2q37.1	2:233760270-233773300	UGT1A1, UGT1, GNT1, BILIQTL1	UDP glycosyltransferase 1 family, polypeptide A1	191740	UGT1A1	54658	ENSG00000241635,ENST00000305208;;;ENST00000305208		Crigler-Najjar syndrome, type II	606785	AR	3	Ugt1a1
2q37.1	2:233760270-233773300	UGT1A1, UGT1, GNT1, BILIQTL1	UDP glycosyltransferase 1 family, polypeptide A1	191740	UGT1A1	54658	ENSG00000241635,ENST00000305208;;;ENST00000305208		Hyperbilirubinemia, familial transient neonatal	237900	AD, AR	3	Ugt1a1
2q37.3	2:240568484-240581372	RNPEPL1	Arginyl aminopeptidase-like 1 (aminopeptidase B-like)	605287	RNPEPL1	57140	ENSG00000142327,ENST00000270357;;;ENST00000270357					Rnpepl1
2q37.3	2:240586734-240599104	CAPN10, NIDDM1	Calpain-10	605286	CAPN10	11132	ENSG00000142330,ENST00000391984;;;ENST00000391984		{Diabetes mellitus, noninsulin-dependent 1}	601283		3	Capn10
2q37.3	2:240605430-240633159	GPR35	G protein-coupled receptor-35	602646	GPR35	2859	ENSG00000178623,ENST00000407714;;;ENST00000407714					Gpr35
Phenotype Mapping Key
1 - The disorder is placed on the map due to its association with a gene, but the underlying defect is not known.
2 - The disorder was placed on the map by statistical methods.
3 - The molecular basis of the disorder is known.
4 - A contiguous gene duplication or deletion syndrome in which multiple genes are involved.
Inheritance Abbreviations
?AD	?Autosomal dominant
?XLR	?X-linked recessive
AD	Autosomal dominant
AR	Autosomal recessive
PD	Pseudoautosomal dominant
PR	Pseudoautosomal recessive
DD	Digenic dominant
DR	Digenic recessive
ICB	Inherited chromosomal imbalance
IC	Isolated cases
Mi	Mitochondrial
Mu	Multifactorial
SMo	Somatic mosaicism
SMu	Somatic mutation
XL	X-linked
XLD	X-linked dominant
XLR	X-linked recessive
YL	Y-linked
This search returned 1,189 entries which exceeded the maximum of 200 so the results were truncated
You can register for MIMmatch ( https://omim.org/mimmatch/ ) to raise this limit to 1,000
You can register for downloads ( https://omim.org/downloads/ ) and/or the API ( https://omim.org/api ) for more search/download options

## Sheet: Acrylonitrile
P10275
Q06187
P41594
P23219
P47989
P42680
P35228
Q9UBE0
O60341
Q9NSY1
P07711
P42262
P19784
P29597
Q9UKE5
P29474
P18054
Q9HC97
P42224
P27338
Q02750
P49759
P27695
Q16236
P49760
P11511
O95551
Q02083
P19838
P05186
P35354
O15111
P00488
O15151
P23458
O14976
O15379
P11473
P05067
P27815
Q9UM73
P29375
Q14164
Q13627
P21397
Q9HAZ1
Q14432
O14757
O75874
P04818
P11166
Q13526
P68400
P49674
P08235
O75469
P31645
Q9Y345
P33527
P07451
O15164
O14684
O60725
P19793
O14672
P11597
P20309
P62942
Q8TDU6
P17706
Q13188
P54132
Q14145
Q9UHD2
P21589
P43490
P09211
P07947
P11387
P36507
P10721
Q06124
Q96GG9
P06241
P09769
P08172
P28335
P67870
O00311
O75460
P49354
P28845
P15428
Q13887
Q6V1X1
O95136
P20618
P22413
P15121
P38919
P02766
P41240
Q04759
P03951
P05556
P25090
Q9HCR9
Q9H228
P00750
Q13946
Q92753
O00329
Q99714
Q9BY41
Q9GZT9
P51617
P07948
P00742
Q99558
O76074
P41229
Q2M2I8
Q14289
P25116
P50579
P11388
O76083
P41597
P36897
P30542
Q96P65
Q9NY46
Q86W56
P17931
Q96DB2
Q16288
Q15077
P21462
P16662
Q13370
P07339
Q92769
P35414
P08684
P35557
P30307
Q6L5J4
P19634
Q86TI2
Q6PHR2
Q99640
Q12884
P52333
P21730
P28702
P15144
P61073
Q58F21
Q99705
P21452
P48443
P47901
P51955
Q99250
P42785
P07949
P25440
P08588
P51582

## Sheet: Adipic acid
P33176
P00918
Q12884
P00533
P06276
P23368
P68400
P24941
P00915
P00742
P27338
Q07343
P11309
P12931
P26196
P00480
P00751
P07195
P11177
P02743
P03950
P20248
Q13126
P00491
P78330
Q08499
Q9P2W7
P14174
P07900
P0DUB6
P0DTE7
P0DTE8
P29474
O14757
O15382
P43235
P00734
Q14376
Q96AZ6
P60174
P17707
P18075
P18031
P11362
P19971
Q05397
P27707
Q9NP99
P35558
P15086
P04179
P34096
P61586
P49841
P45983
P15121
P31749
Q16539
P15153
P00374
P00439
O43252
P27487
Q07960
P52732
P23526
Q8WVQ1
P39900
P32589
P09871
P34913
P42330
P08254
P0DMV8
P0DMV9
P12268
P00749
Q9H4M7
P14324
P16152
P49888
O76074
P09211
Q9NQU5
P35968
Q9UM07
P49759
P18085
P08246
P0CG30
P12724
Q9BZX2
P62491
P35557
P09874
P49137
P22894
Q07912
P08235
Q9BY41
P23919
P04075
Q13423
P13501
P06126
Q16773
P04183
Q10588
P05162
P11142
P04049
P08473
Q02127
P11712
P08709
P34896
P02768
P06744
P14555
P06737
P16444
Q13838
P00517
P20231
P20339
P15309
Q00534
Q15078
P49789
P51151
P15289
P56817
P14780
P16581
P62942
P19623
P60568
P05089
Q9UKM7
O60674
P30613
O75469
P60953
Q9HAN9
P20132
P07741
P29317
P31751
P32320
P35520
P36873
P10721
P61626
P17752
P28845
Q16772
P15559
P20839
P07686
Q16775
P28161
P01112
P09488
P22392
P78540
P61587
P04035
P08311
P00390
P25774
Q16836
P04818
Q9UBX1
Q96T66
P10276
P00519
Q96CA5
P78417
P04181
P08263
Q00169
Q08188
Q02763
P55263
Q8IV48
P53355
P50613
P33316
P46926
P10275
Q93088
P06213
P29218
P51512
P00797
P06239
O15530
Q07869
Q96CD2
P06730
P04150
Q96RI1
P98170
P03951
P63000
P49773
P52848
P22102
P03956
P24752
P16442
P06401
Q96C86
P07953
P29466
O00204
O14727
P42224
P11086
P62826
P10153
P22830
Q03518
P02679
P23381
P53778
P68106
P51161
Q62639
Q9NPB1
P23677
P17931
P00492
Q92831
Q04609
P35228
P09960
O43708
P19367
Q13231
P53779
Q04760
Q9Y689
P05019
P31939
Q9NZD2
P04746
P07359
P08253
P42574
Q9BZ11
P00568
Q06187
O14717
Q7Z4W1
Q8TEK3
P36959
Q15075
Q08257
Q06520
Q969G6
P50135
P10114
Q9P2T1
P61812
Q9D4P0
P23946
P50225
Q00688
Q16222
P26440
P21397
P35270
P08581
P14061
P15056
P50579
P19021
Q07075
O75936
P32929
P78329
P23141
O00748
P15090
Q01469
P05413
Q9UBS5
O75899
Q16445
P24046
Q9UN88
O15228
Q9Y2Q3
Q9Y2K7
O75164
Q9H3R0
B2RXH2
P29375
P41229
Q6ZMT4
O15054
Q15722
P30304
P30307
Q9Y3Q0
Q8TDS5
Q5R387
Q6QHF9
Q9UPP1
Q4U2R8
Q8TCC7
P48066
P24557
O60603
P19838
Q9Y345
P28482
Q99683
P07339
P11387
P54132
Q99714
P27695
P35236
Q86TI2
P30926
Q9NS75
P08684
P17706
P52895
P27986
O15151
P25090
O95665
Q9Y5X4
P34995
Q16236
O15164
Q9UHL4
Q6V1X1
O00206
O14672
Q92523
Q92753
P67870
Q9H244
P21462
P35499
P23415
P23219
P28065
Q05586
P19784
Q9NP59
Q9NY46
Q9UBE0
P14416
P21452
P22736
P43116
Q96P65
P20618
P33527
Q9HAZ1
Q13887
Q9HBX9
Q00535
O95977
P07477
Q9Y337
P02766
Q14790
Q99250
P42338
Q96GD4
P42262
P15428
P43490
P55212
P10827
P61964
P07384
P16234
Q16853
Q8IU80
P11509
P55210
P53350
Q08881
Q6L5J4
O00329
Q99500
Q9NPC2
P13866
Q13526
P36507
P49721
P02545
Q03181
O14842
P12104
P11473
P06746
Q8TDU6
O60218
P16662
P11511
P08185
P04278
P37058
P11413
P43088
P49354
Q9UHC9
P47869
P80365
Q9UJM8
P00747
P36544
Q8TDS4
O15379
O75419
P08575
P06241
Q9NXG6
P14920
P54289
Q9UBE0
P41594
O14684
P37268
P12821
Q9H4A4
Q9GZT9
O00519
P37231
O14746
P48065
P12955
P07148
P50416
Q99489
Q6B0I6
P15085
P39086
Q13002
Q13255
P43004
Q14416
O00767
P15088
Q9H6Z9
Q7Z2W7
P22748
P29350
P04062
O43570
P53396
P15144
O00222
P03372
Q92731
P30305
Q14994
P42261
P0DMS8
Q16478
P49356
P18507
P47870
Q9UBT2

## Sheet: ​Bisphenol A
P10275
P03372
Q92731
P50406
P62508
P09917
P00918
P22748
P10636
P51812
P23219
Q07817
P10415
P16050
P18054
P51449
P41595
P23975
P14867
P35354
P28472
P04278
P18405
P31213
P14920
P08913
P18825
P18089
P11229
P31645
P21452
Q01959
P20309
P0DMS8
P09960
Q15149
Q13627
P21728
P14416
P35462
P14555
P43166
Q9ULX7
Q8N1Q1
Q9Y2D0
P35218
P14679
P13945
Q9C0B1
P14780
P03956
P08253
P28223
Q13133
P08069
P15056
P09874
Q16831
P22303
P21917
P07900
Q12931
P09417
P08238
O43353
P05186
P49327
P00374
P51452
Q15078
Q96RI1
Q13547
O75469
P14902
P49759
Q9Y463
Q9UBN7
P43235
P11362
P31749
O75899
P34913
Q15746
P11511
P04049
Q13464
P17612
O15554
P24941
P53779
P45984
Q6ZVD8
Q13510
O75762
Q13153
P46098
Q9H3N8
P52333
O60674
Q02750
P47870
P18507
Q00535
Q9UBS5
P78396
P20248
Q9NUW8
P07339
P27695
P55899
Q99714
P27338
Q8TDU6
P19838
O15164
Q13887
P21397
O00257
P28335
P20618
Q96P65
Q05655
P30926
P09619
P42785
P08912
Q9Y345
Q9Y2T6
P11166
P34972
P21462
P61073
O95977
P11388
Q00975
Q9HAZ1
P43004
P02708
P08172
Q9H228
Q16288
Q9UBE8
Q9NY46
P11473
P43003
P41597
P47901
P34995
P05106
P08235
Q05586
P10646
P29323
P43005
P52732
P02766
P08173
P23415
P25090
Q96GG9
P08236
O95180
O60341
O95665
Q16513
P14174
P50579
P16234
P54132
Q9NZ08
P15144
Q9UK32
P67870
P36896
Q04609
Q14145
Q13526
P30307
P00749
P25103
P21731
P08473
Q9HCG7
Q9BY41
P07949
P32245
P09769
P49354
P33527
Q15418
P05556
P56817
P00390
Q16539
P35968
P54577
P14061
NONE
P49841
Q04828
P49638
Q06520
P04179
P53041
P17707
P10828
Q13126
P11586
P08263
P16442
P05981
P10827
P06737
O00204
Q9BZX2
P01343
P00517
P49137
P22830
P00519
P20132
O14965
P00480
P06730
Q96CA5
P29373
P23381
Q92831
Q93088
P50135
O76054
Q16772
P36873
O14717
P05067
P07451
P80404
Q9UBS0
P02144
Q9GZQ4
P14927
O75751
P51649
P54760
P52895
P15121
P12643
Q07343
P00533
P12931
P29474
P78536
P36897
P06401
P19793
P28845
P11309
P06276
P00742
P11086
O14757
P00734
O60563
P42330
Q08499
Q00796
O15530
Q16828
P04818
P43405
P45452
P22894
P11712
Q00534
P08254
P27707
P04150
P00797
P16083
P27487
P08581
P51161
P18031
P05413
P28482
P39900
P62942
P09211
P55055
P23919
P49763
Q10588
P06239
P13631
P37231
P08709
P43403
P16444
Q8WTS6
Q08188
P49888
P04035
O15540
P02753
P08246
P07858
P51512
P27986
P10826
P80188
Q02127
Q03181
P35398
P02768
P09488
P60568
P28161
P04746
P33316
P0CG30
P29466
P28702
P06213
Q9BZ11
Q02763
P02679
P10276
P22102
Q04760
P10721
O60760
P21549
P48449

## Sheet: Butadiene
Exported data
Target Name	ChEMBL-ID	UniProt ID	PDB Visualization	TTD ID	Probability	Model accuracy
Tyrosine-protein kinase TEC	CHEMBL4246	P42680	Not Available	Not Available	0.7702	0.8205
Tyrosyl-DNA phosphodiesterase 1	CHEMBL1075138	Q9NUW8	6N0D	Not Available	0.7688	0.7122
15-hydroxyprostaglandin dehydrogenase [NAD+]	CHEMBL1293255	P15428	2GDZ	Not Available	0.7296	0.8357
Casein kinase II alpha (prime)	CHEMBL4070	P19784	6TGU	Not Available	0.7214	0.9167
DNA-(apurinic or apyrimidinic site) lyase	CHEMBL5619	P27695	6BOW	T13348	0.7096	0.9111
Tyrosine-protein kinase BTK	CHEMBL5251	Q06187	5P9J	T97719	0.6942	0.9851
Cyclin-dependent kinase 7	CHEMBL3055	P50613	7B5O	T58449	0.6851	0.8188
Tyrosine-protein kinase FYN	CHEMBL1841	P06241	2DQ7	T17980	0.6819	0.8129
Coagulation factor XIII	CHEMBL4530	P00488	4KTY	Not Available	0.6715	0.96
Histone deacetylase 3	CHEMBL1829	O15379	4A69	T05090	0.6593	0.95
Vitamin D receptor	CHEMBL1977	P11473	3B0T	T34234	0.655	0.9943
Transcription intermediary factor 1-alpha	CHEMBL3108638	O15164	4YBM	Not Available	0.6546	0.9556
Signal transducer and activator of transcription 1-alpha/beta	CHEMBL6101	P42224	1YVL	T64205	0.6293	0.7262
Dual specificity protein kinase CLK4	CHEMBL4203	Q9HAZ1	6FYV	Not Available	0.6288	0.9445
G-protein coupled receptor 35	CHEMBL1293267	Q9HC97	Not Available	Not Available	0.6271	0.8934
Monoamine oxidase A	CHEMBL1951	P21397	2Z5Y	Not Available	0.6245	0.9149
Pregnane X receptor	CHEMBL3401	O75469	6TFI	T82702	0.61	0.9473
Epidermal growth factor receptor erbB1	CHEMBL203	P00533	4UV7	T59328	0.6009	0.9734
Nuclear factor erythroid 2-related factor 2	CHEMBL1075094	Q16236	2FLU	Not Available	0.5982	0.96
TGF-beta receptor type II	CHEMBL4267	P37173	5QIN	T49989	0.5981	0.8818
SUMO-activating enzyme	CHEMBL2095174	Q9UBE0	6XOG	Not Available	0.595	0.79
Cyclooxygenase-1	CHEMBL221	P23219	6Y3C	Not Available	0.5918	0.9017
Kruppel-like factor 5	CHEMBL1293249	Q13887	Not Available	Not Available	0.5916	0.8633
Glycine transporter 2	CHEMBL3060	Q9Y345	Not Available	Not Available	0.5878	0.9917
Proteasome component C5	CHEMBL4208	P20618	6KWY	Not Available	0.5854	0.9
Retinoid X receptor alpha	CHEMBL2061	P19793	3DZY	T13726	0.5846	0.9167
Fibroblast growth factor receptor 1	CHEMBL3650	P11362	5A46	T47101	0.5837	0.9847
Proteasome Macropain subunit	CHEMBL3492	P49721	5LE5	Not Available	0.5831	0.9024
Cyclin-dependent kinase 5/CDK5 activator 1	CHEMBL1907600	Q00535	1UNL	T20973	0.5811	0.9303
Cyclin-dependent kinase 2/cyclin E1	CHEMBL1907605	P24864	1W98	T70176	0.5794	0.9288
Nuclear factor NF-kappa-B p105 subunit	CHEMBL3251	P19838	1SVC	Not Available	0.5774	0.9609
Transthyretin	CHEMBL3194	P02766	6SUG	T86462	0.5772	0.9071
Dual specificty protein kinase CLK1	CHEMBL4224	P49759	6KHD	Not Available	0.5765	0.853
Dipeptidyl peptidase VIII	CHEMBL4657	Q6V1X1	6EOP	Not Available	0.5764	0.9721
NT-3 growth factor receptor	CHEMBL5608	Q16288	6KZD	Not Available	0.5759	0.9589
FK506-binding protein 1A	CHEMBL1902	P62942	2PPN	T76059	0.5741	0.9705
Nitric-oxide synthase, endothelial	CHEMBL4803	P29474	4D1P	T06046	0.5729	0.86
G protein-coupled receptor kinase 5	CHEMBL5678	P34947	4TND	Not Available	0.5687	0.88
Tyrosine-protein kinase YES	CHEMBL2073	P07947	2HDA	Not Available	0.5675	0.8314
Histamine H3 receptor	CHEMBL264	Q9Y5N1	Not Available	Not Available	0.5667	0.9143
Carbonic anhydrase III	CHEMBL2885	P07451	3UYQ	Not Available	0.5652	0.8745
Xanthine dehydrogenase	CHEMBL1929	P47989	2E1Q	T40954	0.5646	0.9612
Tyrosine-protein kinase FGR	CHEMBL4454	P09769	Not Available	Not Available	0.563	0.77
Platelet-derived growth factor receptor alpha	CHEMBL2007	P16234	7LBF	T53524	0.56	0.9107
Cathepsin D	CHEMBL2581	P07339	4OD9	T67102	0.5588	0.9895
Tyrosine-protein kinase CSK	CHEMBL2634	P41240	1BYG	T64721	0.5573	0.7861
Protein-glutamine gamma-glutamyltransferase	CHEMBL2730	P21980	2Q3Z	Not Available	0.557	0.9238
TRAF2- and NCK-interacting kinase	CHEMBL4527	Q9UKE5	2X7F	Not Available	0.5556	0.7
Mineralocorticoid receptor	CHEMBL1994	P08235	4PF3	Not Available	0.5552	1
Acyl coenzyme A:cholesterol acyltransferase	CHEMBL2265	P23141	5A7G	T76369	0.5519	0.8594
Mitogen-activated protein kinase kinase kinase kinase 4	CHEMBL6166	O95819	4U3Y	Not Available	0.5517	0.7779
Adenosine A1 receptor	CHEMBL226	P30542	5N2S	T92072	0.5511	0.9593
Transmembrane protease serine 6	CHEMBL1795139	Q8IU80	Not Available	Not Available	0.5495	0.9833
Dipeptidyl peptidase IX	CHEMBL4793	Q86TI2	6EOR	Not Available	0.5485	0.9695
Dual specificity protein kinase CLK2	CHEMBL4225	P49760	6KHE	Not Available	0.5476	0.8096
Lipoxin A4 receptor	CHEMBL4227	P25090	6OMM	Not Available	0.5475	1
Dual specificity mitogen-activated protein kinase kinase 1	CHEMBL3587	Q02750	7M0X	Not Available	0.5449	0.9793
Serine/threonine-protein kinase receptor R3	CHEMBL5311	P37023	3MY0	T36959	0.5448	0.8267
Serine/threonine-protein kinase TBK1	CHEMBL5408	Q9UHD2	6NT9	Not Available	0.5444	0.9048
Nuclear receptor ROR-beta	CHEMBL3091268	Q92753	Not Available	Not Available	0.5417	0.955
Sodium channel protein type III alpha subunit	CHEMBL5163	Q9NY46	Not Available	T76937	0.5402	0.969
Cyclin-dependent kinase 1/cyclin B1	CHEMBL1907602	P06493	6GU2	T49898	0.5393	0.9124
Serine/threonine-protein kinase MST2	CHEMBL4708	Q13188	6AO5	Not Available	0.5385	0.7167
Calpain 1	CHEMBL3891	P07384	1ZCM	Not Available	0.5385	0.9304
Receptor protein-tyrosine kinase erbB-2	CHEMBL1824	P04626	5MY6	Not Available	0.5384	0.9529
PI3-kinase p110-alpha subunit	CHEMBL4005	P42336	4JPS	T80276	0.5378	0.9747
Serine/threonine-protein kinase/endoribonuclease IRE1	CHEMBL1163101	O75460	6W39	Not Available	0.5377	0.9811
T-cell protein-tyrosine phosphatase	CHEMBL3807	P17706	1L8K	Not Available	0.5374	0.93
Adenosylhomocysteinase	CHEMBL2664	P23526	1LI4	Not Available	0.5364	0.8667
Mitogen-activated protein kinase kinase kinase 11	CHEMBL2708	Q16584	5K26	Not Available	0.5358	0.8114
Apelin receptor	CHEMBL1628481	P35414	5VBL	T65783	0.5352	0.9789
Interleukin-1 receptor-associated kinase 1	CHEMBL3357	P51617	6BFN	Not Available	0.535	0.7821
Tyrosine-protein kinase receptor TYRO3	CHEMBL5314	Q06418	1RHF	Not Available	0.5342	0.96
Adenosine A2a receptor	CHEMBL251	P29274	5NM4	T77365	0.5327	0.944
Tyrosine-protein kinase BRK	CHEMBL4601	Q13882	6CZ4	T73694	0.5326	0.7604
11-beta-hydroxysteroid dehydrogenase 2	CHEMBL3746	P80365	Not Available	T43721	0.5312	0.9478
Aminopeptidase N	CHEMBL1907	P15144	4FYT	T67272	0.5275	0.9331
Retinoid X receptor beta	CHEMBL1870	P28702	7A78	T60077	0.5274	0.95
Histone deacetylase 2	CHEMBL1937	Q92769	7KBG	T51191	0.5258	0.9475
Beta-glucuronidase	CHEMBL2728	P08236	3HN3	T96413	0.5255	0.7768
Acetyl-CoA carboxylase 2	CHEMBL4829	O00763	3TDC	T08922	0.5251	0.98
Metabotropic glutamate receptor 5	CHEMBL3227	P41594	6N4X	Not Available	0.5248	0.9642
Cytochrome P450 3A4	CHEMBL340	P08684	5VCC	T37848	0.5247	0.9119
Serine/threonine-protein kinase GAK	CHEMBL4355	O14976	4Y8D	T00043	0.5243	0.8932
Formyl peptide receptor 1	CHEMBL3359	P21462	Not Available	T87831	0.5239	0.9356
Tyrosine-protein kinase JAK3	CHEMBL2148	P52333	3ZEP	Not Available	0.5237	1
ADAM10	CHEMBL5028	O14672	6BE6	T31902	0.5235	0.975
Sodium/hydrogen exchanger 1	CHEMBL2781	P19634	7DSX	T82028	0.5233	0.9024
Arachidonate 12-lipoxygenase	CHEMBL3687	P18054	3D3L	Not Available	0.5233	0.7557
Dual specificity mitogen-activated protein kinase kinase 2	CHEMBL2964	P36507	1S9I	Not Available	0.5222	0.8
Dipeptidyl peptidase II	CHEMBL3976	Q9UHL4	4EBB	Not Available	0.522	0.9229
Lysosomal Pro-X carboxypeptidase	CHEMBL2335	P42785	3N2Z	Not Available	0.5217	1
Cytochrome P450 2A6	CHEMBL5282	P11509	2FDV	T06455	0.5213	0.7178
UDP-glucuronosyltransferase 2B7	CHEMBL4370	P16662	2O6L	Not Available	0.5199	1
Neuronal acetylcholine receptor; alpha4/beta2	CHEMBL1907589	P17787	6UR8	T70967	0.5185	0.9455
DNA topoisomerase II alpha	CHEMBL1806	P11388	6ZY5	T17048	0.5183	0.89
Retinoid X receptor gamma	CHEMBL2004	P48443	7A79	T46456	0.5174	1
Protein kinase C zeta	CHEMBL3438	Q05513	Not Available	T59190	0.5172	0.8848
Glutathione S-transferase Pi	CHEMBL3902	P09211	5J41	T21669	0.5153	0.9381
Toll-like receptor 8	CHEMBL5805	Q9NR97	3WN4	T48703	0.5153	0.9625
Inhibitor of nuclear factor kappa B kinase alpha subunit	CHEMBL3476	O15111	5EBZ	Not Available	0.5145	0.9583
Thymidine phosphorylase	CHEMBL3106	P19971	1UOU	T59929	0.5145	0.7733
BMP-2-inducible protein kinase	CHEMBL4522	Q9NSY1	4W9W	Not Available	0.5143	0.7811
Vasopressin V1b receptor	CHEMBL1921	P47901	Not Available	Not Available	0.513	0.925
Tyrosine-protein kinase ZAP-70	CHEMBL2803	P43403	2OZO	Not Available	0.5103	0.825
Phosphodiesterase 3B	CHEMBL290	Q13370	1SO2	Not Available	0.5101	0.94
Acetylcholine receptor; alpha1/beta1/delta/gamma	CHEMBL1907588	P02708	5HBT	T04689	0.5101	0.9833
Proteinase-activated receptor 1	CHEMBL3974	P25116	3VW7	T36483	0.51	0.9778
Galectin-3	CHEMBL4531	P17931	6FOF	T72038	0.5083	0.969
Trypsin I	CHEMBL209	P07477	2RA3	T27602	0.5082	0.9
Melanin-concentrating hormone receptor 1	CHEMBL344	Q99705	Not Available	T09572	0.5076	0.925
Lysine-specific demethylase 6B	CHEMBL1938211	O15054	6F6D	Not Available	0.5065	0.8333
Sphingosine 1-phosphate receptor Edg-8	CHEMBL2274	Q9H228	Not Available	T50089	0.5064	1
Dopamine D1 receptor	CHEMBL2056	P21728	7JVP	Not Available	0.5063	0.91
Eukaryotic initiation factor 4A-III	CHEMBL4105832	P38919	4C9B	Not Available	0.506	0.935
Neurokinin 2 receptor	CHEMBL2327	P21452	Not Available	T52790	0.5055	0.9889
FML2_HUMAN	CHEMBL5646	Q6L5J4	Not Available	Not Available	0.5052	1
Protein tyrosine kinase 2 beta	CHEMBL5469	Q14289	4EKU	T07087	0.505	0.9103
Breakpoint cluster region protein	CHEMBL5146	P11274	5N7E	Not Available	0.5046	0.7518
Sphingosine 1-phosphate receptor Edg-6	CHEMBL3230	O95977	Not Available	Not Available	0.5042	0.9401
Pyroglutamylated RFamide peptide receptor	CHEMBL5852	Q96P65	Not Available	Not Available	0.5035	0.85
Ribosomal protein S6 kinase alpha 5	CHEMBL4237	O75582	1VZO	Not Available	0.5027	0.91
Alkaline phosphatase, tissue-nonspecific isozyme	CHEMBL5979	P05186	Not Available	T09538	0.5026	0.854
Adaptor-associated kinase	CHEMBL3830	Q2M2I8	5TE0	T98271	0.5023	0.831
Fructose-1,6-bisphosphatase	CHEMBL3975	P09467	7C9Q	Not Available	0.5021	0.9295
Aldose reductase	CHEMBL1900	P15121	1US0	T26623	0.502	0.9238
Casein kinase I epsilon	CHEMBL4937	P49674	4HNI	Not Available	0.5011	0.9271
Neuronal acetylcholine receptor; alpha4/beta4	CHEMBL1907591	P30926	6UR8	T70967	0.5005	1
Adenosine kinase	CHEMBL3589	P55263	1BX4	T91661	0.5003	0.9805

## Sheet: Caprolactam
P34913
P07327
P07099
O00519
P28845
P00326
Q9UHL4
P56937
P27487
Q6V1X1
Q86TI2
Q05193
O15379
Q9UBN7
Q92769
P08514
Q9Y618
Q9H4A4
Q9ULA0
Q13547
Q96DB2
Q969S8
P43681
Q02083
P32297
P00325
Q6QHF9
P17252
Q9BY41
Q5R387
O15496
P21554
P36544
P04150
P41594
P35408
P43116
P43115
P18405
P31213
P11413
P08473
P00797
P37058
P40394
P00918
P00915
P06276
P47712
P10275
P09874
P62942
P07384
P43235
Q9H8M2
Q9Y5N1
P08319
Q53GL7
P49841
P11229
P07202
P05164
P07477
P48147
Q969F8
Q9NYA1
Q9NRA0
P11511
P16083
P21980
Q13490
Q16539
Q92831
P15538
P14555
P03952
P03372
P39877
P22303
P53350
P04818
P07451
Q8N1Q1
P08172
P22748
P14902
P53582
Q9UDY8
O75762
P98170
P56524
Q9NTG7
Q96EB6
P34981
P12268
P27338
P00488
P18825
P05106
P17787
P30926
P04632
P07339
Q99714
O60341
P27695
O15164
Q13946
Q9HAZ1
Q92753
P30305
Q16512
P62993
P34972
P19838
Q9GZT9
P80365
Q16288
P23415
P51452
Q92847
P06493
Q16513
P17706
O00311
P28482
P11166
Q9H228
P20618
P05556
P24864
Q9NUW8
P35354
Q13085
P29275
P08235
P29474
P33032
P67870
P18054
P13866
P30307
Q00535
P54132
P47901
P49137
P11388
P30530
P14867
Q9NSY1
Q9UIQ6
P32245
P08238
O75469
P61964
P21730
Q96P65
P15090
Q14680
P19784
Q9UQL6
Q13887
Q14432
P19971
P37023
P22894
P05121
P27986
P07195
P08588
O00206
O15111
P49759
Q9HC97
P36507
Q16584
Q7L7X3
Q99250
P43403
O14757
P31645
P21462
Q06418
O00763
Q13526
P49840
O95180
P61073
Q9Y5S8
P49760
Q12866
Q93009
O00767
P02708
P15428
Q14289
P21589
P25090
P17931
P51812
P34969
P29375
O95819
P35557
Q8N4C8
Q16665
Q7Z2W7
P55210
Q96GG9
P52732
P35414
P13569
Q9UBE0
Q15910
P21728
Q9UGN5
Q13188
P21452
Q08881
Q86WV6
O14672
Q9Y4P1
O95665
Q9NY46
Q96L34
Q13370
P41182
Q6L5J4
P07900
P16234
O75385
P19634
P08684
Q9NR97
P11387
P24941
P35968
Q9UM07
Q9HAN9
P00517
P18031
P25774
Q10588
O15530
Q96CA5
P00734
P08254
P16444
P68106
P00519
P00480
P61812
Q02763
P14780
P06239
P09960
P28161
Q00688
Q9BZ11
P06213
P56817
P15056

## Sheet: ​Diphenyl carbonate 
Q9NUW8
P07339
P27695
P55899
Q99714
P27338
Q8TDU6
P19838
O15164
Q13887
O75469
P21397
O00257
P28335
P20618
Q96P65
Q05655
P30926
P09619
P42785
P08912
Q9Y345
Q9Y2T6
P11166
P34972
P21462
P61073
P11229
O95977
P11388
Q00975
P09917
Q9HAZ1
P43004
P02708
P51452
P08172
Q9H228
Q16288
Q9UBE8
Q9NY46
P11473
P43003
P41597
P47901
P34995
P05106
P08235
Q05586
P10646
P29323
P51812
P24941
P43005
P52732
P02766
P08173
P23415
P25090
Q96GG9
P08236
O95180
O60341
O95665
Q16513
P14174
P50579
P16234
P54132
Q9NZ08
P15144
Q00535
Q9UK32
P67870
P36896
Q04609
Q14145
Q13526
P30307
P00749
P25103
P21731
P08473
Q9HCG7
Q9BY41
P07949
P32245
P09769
P49354
P33527
Q15418
P05556
P62508
P03372
Q92731
P10599
P49810
P31645
P05164
Q96RJ0
P48058
Q09428
P04150
P11511
Q09472
Q99685
P37231
P06276
P14902
P25100
P35348
P35368
O75762
P30542
P31749
P18825
P28845
Q96EB6
P51679
Q9Y570
P46098
Q01959
Q9H3N8
P10275
P00533
P06401
P21554
P53634
P43235
P25774
P07711
P07858
P21453
P42262
P30536
Q99814
Q8TDS4
Q8TBX8
Q8WZA2
Q99571
Q9Y5N1
P08913
P18089
P15538
P06213
P19099
P16083
P34949
P06493
P50613
P45452
P14780
P08253
P50281
P12268
P21728
P14416
P35372
P35462
P41145
P0DMS8
P50406
P33032
Q99572
P22303
O00519
Q13946
P27815
P28472
P09172
P29475
P35228
P29474
P51681
P35968
Q15761
P22001
O14684
P35354
Q9Y239
P53582
Q9Y2I1
P12931
Q02750
P08908
O14965
P49841
Q6PIU2
P18507
P31644
P62937
Q16539
Q03181
P11309
P01709
O15382
NONE
P00517
P07900
P78536
P35520
P35558
P20132
P01343
P16442
P06737
P14555
Q93088
P08581
P00519
P10828
P10153
O00204
Q16772
Q96CA5
Q9BZX2
P00480
Q9NPB1
P10114
Q969G6
Q06520
P08263
P36873
P07953
P00492
P14061
P08254
P45983
P55055
P53779
P00751
P00734
P23141
P00918
P22894
P11362
P27487
P42330
O15530
P00746
P35221
P00742
Q07343
Q08499
P02768
P16152
O14757
P98170
P18031
P39900
Q00796
P04278
P34913
P62942
P20248
Q15303
P08246
P15559
P11712
P09211
Q9UM07
Q02127
P19793
P60174
O76074
Q15119
P36897
Q13133
P15090
P04818
P06744
P00797
P56817
Q96RI1
P49888
P00374
P17752
P06239
P34896
O60674
P04035
P05089
P03951
P15121
P42224
P16444
P12821
P14324
P22102
P10276
P27707
P30613
Q07869
P04181
P09960
P61812
P09488
Q02763
P23919
P49773
P20231
P10721
P80188
P28161
P22392
P29466
Q9BZ11
P02679
O14727
P11086
Q06187
Q04828
P52895
P19021
P28838
P15085
P15088
P56545
P28715
O00748
P39748
O14842
P04406
P07099
P10145
Q9NPC2
P20151
Q9Y5K2
O60259
P22888
P48039
P49286
Q96P20
O15294
Q53GL7
Q460N3
Q8N5Y8
Q8TCC7
P31213
P35499
Q7RTX1
Q13107
P45974
P15056

## Sheet: Ethylene glycol
Exported data
Target Name	ChEMBL-ID	UniProt ID	PDB Visualization	TTD ID	Probability	Model accuracy
Endoplasmic reticulum-associated amyloid beta-peptide-binding protein	CHEMBL4159	Q99714	2O23	Not Available	0.88	0.7
Carbonic anhydrase III	CHEMBL2885	P07451	3UYQ	Not Available	0.83	0.87
Nuclear factor NF-kappa-B p105 subunit	CHEMBL3251	P19838	1SVC	Not Available	0.8	0.96
Glutamate receptor ionotropic, AMPA 2	CHEMBL4016	P42262	2WJW	T42392	0.78	0.87
Bloom syndrome protein	CHEMBL1293237	P54132	4O3M	Not Available	0.76	0.7
Sphingosine 1-phosphate receptor Edg-3	CHEMBL3892	Q99500	7C4S	T11241	0.72	0.97
DNA-(apurinic or apyrimidinic site) lyase	CHEMBL5619	P27695	6BOW	T13348	0.721	0.91
Dipeptidyl peptidase IX	CHEMBL4793	Q86TI2	6EOR	Not Available	0.72	0.97
Adenosine A1 receptor	CHEMBL226	P30542	5N2S	T92072	0.71	0.96
Glycine transporter 2	CHEMBL3060	Q9Y345	Not Available	Not Available	0.701	0.99
MAP kinase ERK2	CHEMBL4040	P28482	6SLG	Not Available	0.69	0.84
Tyrosyl-DNA phosphodiesterase 1	CHEMBL1075138	Q9NUW8	6N0D	Not Available	0.68	0.71
Acyl-CoA desaturase	CHEMBL5555	O00767	4ZYO	T10897	0.664	0.975
Vitamin D receptor	CHEMBL1977	P11473	3B0T	T34234	0.64	0.99
Multidrug resistance-associated protein 1	CHEMBL3004	P33527	4C3Z	T11288	0.64	0.96
Cathepsin D	CHEMBL2581	P07339	4OD9	T67102	0.637	0.99
Solute carrier family 40 member 1	CHEMBL3392948	Q9NP59	6WBV	T86264	0.62	0.95
Proteasome component C5	CHEMBL4208	P20618	6KWY	Not Available	0.61	0.9
Sphingosine kinase 1	CHEMBL4394	Q9NYA1	4V24	T86014	0.6	0.96
Transcription intermediary factor 1-alpha	CHEMBL3108638	O15164	4YBM	Not Available	0.6	0.96
Inhibitor of nuclear factor kappa B kinase alpha subunit	CHEMBL3476	O15111	5EBZ	Not Available	0.6	0.96
Cannabinoid CB2 receptor	CHEMBL253	P34972	6KPF	Not Available	0.6	0.97
Sphingosine 1-phosphate receptor Edg-6	CHEMBL3230	O95977	Not Available	Not Available	0.59	0.94
Sodium channel protein type II alpha subunit	CHEMBL4187	Q99250	6J8E	Not Available	0.59	0.955
Platelet-derived growth factor receptor alpha	CHEMBL2007	P16234	7LBF	T53524	0.59	0.91
Pregnane X receptor	CHEMBL3401	O75469	6TFI	T82702	0.58	0.95
C5a anaphylatoxin chemotactic receptor	CHEMBL2373	P21730	6C1R	T15439	0.58	0.93
Nuclear factor erythroid 2-related factor 2	CHEMBL1075094	Q16236	2FLU	Not Available	0.58	0.96
PI3-kinase p110-alpha/p85-alpha	CHEMBL2111367	P27986	4JPS	T80276	0.58	0.94
Kruppel-like factor 5	CHEMBL1293249	Q13887	Not Available	Not Available	0.58	0.86
Sodium channel protein type IV alpha subunit	CHEMBL2072	P35499	6AGF	T02546	0.57	0.92
Peptidyl-prolyl cis-trans isomerase NIMA-interacting 1	CHEMBL2288	Q13526	1PIN	T16308	0.57	0.92
Dual specificity protein kinase CLK4	CHEMBL4203	Q9HAZ1	6FYV	Not Available	0.569	0.94
Sodium channel protein type III alpha subunit	CHEMBL5163	Q9NY46	Not Available	T76937	0.567	0.969
Neuronal acetylcholine receptor; alpha4/beta4	CHEMBL1907591	P30926	6UR8	T70967	0.57	1
Sphingosine 1-phosphate receptor Edg-8	CHEMBL2274	Q9H228	Not Available	T50089	0.56	1
Serotonin 2a (5-HT2a) receptor	CHEMBL224	P28223	6WHA	T32060	0.56	0.91
Histone deacetylase 5	CHEMBL2563	Q9UQL6	5UWI	Not Available	0.559	0.9
Glutamate NMDA receptor; GRIN1/GRIN2B	CHEMBL1907603	Q05586	5EWM	Not Available	0.55	0.96
Lipoxin A4 receptor	CHEMBL4227	P25090	6OMM	Not Available	0.55	1
Tryptophan 2,3-dioxygenase	CHEMBL2140	P48775	6PYZ	Not Available	0.55	0.98
Methionine aminopeptidase 2	CHEMBL3922	P50579	1B6A	T75596	0.55	0.97
Nuclear receptor ROR-beta	CHEMBL3091268	Q92753	Not Available	Not Available	0.55	0.955
Relaxin receptor 1	CHEMBL1293316	Q9HBX9	Not Available	T73696	0.55	0.825
Adenosine kinase	CHEMBL3589	P55263	1BX4	T91661	0.55	0.98
Beta-glucuronidase	CHEMBL2728	P08236	3HN3	T96413	0.55	0.78
DNA topoisomerase I	CHEMBL1781	P11387	1K4T	T09826	0.55	0.97
Proteasome subunit beta type-9	CHEMBL1944495	P28065	6E5B	Not Available	0.54	0.975
Nicotinamide phosphoribosyltransferase	CHEMBL1744525	P43490	4LVF	T54582	0.54	0.96
PI3-kinase p110-beta subunit	CHEMBL3145	P42338	Not Available	T05031	0.54	0.99
Apelin receptor	CHEMBL1628481	P35414	5VBL	T65783	0.54	0.98
Dual specificity mitogen-activated protein kinase kinase 2	CHEMBL2964	P36507	1S9I	Not Available	0.54	0.8
Vascular endothelial growth factor receptor 2	CHEMBL279	P35968	3V2A	T80975	0.54	0.96
Caspase-6	CHEMBL3308	P55212	2WDP	Not Available	0.54	0.98
ADAM10	CHEMBL5028	O14672	6BE6	T31902	0.54	0.975
Lysine-specific demethylase 6B	CHEMBL1938211	O15054	6F6D	Not Available	0.54	0.83
Neurotensin receptor 2	CHEMBL2514	O95665	Not Available	Not Available	0.54	1
G protein-coupled receptor kinase 5	CHEMBL5678	P34947	4TND	Not Available	0.53	0.88
Prostanoid EP2 receptor	CHEMBL1881	P43116	7CX2	T38529	0.53	0.93
Mineralocorticoid receptor	CHEMBL1994	P08235	4PF3	Not Available	0.53	1
Dipeptidyl peptidase VIII	CHEMBL4657	Q6V1X1	6EOP	Not Available	0.53	0.97
Cannabinoid CB1 receptor	CHEMBL218	P21554	6N4B	Not Available	0.53	0.97
LSD1/CoREST complex	CHEMBL3137262	O60341	5L3D	Not Available	0.53	0.97
Amine oxidase, copper containing	CHEMBL3437	Q16853	2C10	T69619	0.52	0.94
Adenosylhomocysteinase	CHEMBL2664	P23526	1LI4	Not Available	0.52	0.87
P2X purinoceptor 7	CHEMBL4805	Q99572	Not Available	T63414	0.52	0.975
Prostanoid EP1 receptor	CHEMBL1811	P34995	Not Available	T15497	0.52	0.96
Cyclin-dependent kinase 1/cyclin B1	CHEMBL1907602	P06493	6GU2	T49898	0.52	0.91
Dual specificity phosphatase Cdc25C	CHEMBL2378	P30307	3OP3	Not Available	0.52	0.97
NT-3 growth factor receptor	CHEMBL5608	Q16288	6KZD	Not Available	0.51	0.96
C-X-C chemokine receptor type 4	CHEMBL2107	P61073	3ODU	T96079	0.51	0.931
Urokinase-type plasminogen activator	CHEMBL3286	P00749	1GJ7	T17758	0.51	0.98
Cyclin-dependent kinase 2/cyclin E1	CHEMBL1907605	P24864	1W98	T70176	0.512	0.93
Voltage-gated T-type calcium channel alpha-1H subunit	CHEMBL1859	O95180	Not Available	T54644	0.51	0.99
Platelet-derived growth factor receptor	CHEMBL2095189	P09619	3MJG	T53524	0.51	0.72
T-cell protein-tyrosine phosphatase	CHEMBL3807	P17706	1L8K	Not Available	0.51	0.93
Hexokinase type IV	CHEMBL3820	P35557	3F9M	T87166	0.51	0.92
E3 SUMO-protein ligase CBX4	CHEMBL3232685	O00257	5EPL	Not Available	0.51	0.93
Protein Mdm4	CHEMBL1255126	O15151	6Q9Y	T36741	0.51	0.902
Histone deacetylase 10	CHEMBL5103	Q969S8	Not Available	T94324	0.51	0.9
Cysteinyl leukotriene receptor 2	CHEMBL4330	Q9NS75	Not Available	T74238	0.51	0.98
Histone deacetylase 11	CHEMBL3310	Q96DB2	Not Available	Not Available	0.51	0.89
Misshapen-like kinase 1	CHEMBL5518	Q8N4C8	Not Available	Not Available	0.5	0.74
G-protein coupled receptor 6	CHEMBL3714130	P46095	Not Available	Not Available	0.5	0.97
Tyrosine-protein kinase receptor UFO	CHEMBL4895	P30530	5U6B	T82383	0.5	0.91
15-hydroxyprostaglandin dehydrogenase [NAD+]	CHEMBL1293255	P15428	2GDZ	Not Available	0.503	0.84
Vascular endothelial growth factor receptor 1	CHEMBL1868	P17948	5T89	Not Available	0.5	0.96
Cysteine protease ATG4B	CHEMBL1741221	Q9Y4P1	2CY7	Not Available	0.502	0.875
Growth factor receptor-bound protein 2	CHEMBL3663	P62993	1GRI	Not Available	0.5	0.9
Poly [ADP-ribose] polymerase 2	CHEMBL5366	Q9UGN5	6X0L	Not Available	0.5	0.98
Potassium channel subfamily K member 9	CHEMBL2321614	Q9NPC2	6GHP	Not Available	0.5	0.8

## Sheet: Hexamethylenediamine
Q9H4A4
P16278
Q9ULX7
O43570
P07451
P22748
P35218
Q9Y2D0
P23280
P43166
Q16790
Q9UBS5
O75899
P24046
Q9UN88
Q6QHF9
P48066
O43570
Q8N1Q1
Q05193
Q02083
O15244
Q96FL8
Q05586
Q12879
Q99720
Q9Y2I1
P22303
Q9Y5N1
P00918
P00915
P43681
P32297
P06276
P30926
P36544
Q9NYA1
P11926
Q9UHL4
P16662
P15144
Q96RI1
Q8TDU6
P50406
P29475
P29474
P05164
Q9UKL0
O60341
Q96RJ0
P31645
Q01959
P08173
P06241
P18825
P07327
P08912
P00533
P08172
P11229
Q12809
P20309
P10635
P00325
P00326
P14555
P48449
P40394
P04054
Q969F8
P11509
P28838
P18089
P08319
P35228
P23975
Q13224
P17787
Q15822
P02545
Q9NUW8
P19838
P52732
Q99714
P49721
P24941
P27695
Q6V1X1
Q86TI2
Q99500
O95977
Q9Y345
P17612
Q16512
P18031
Q05655
Q13464
O75116
Q16236
O95136
Q13526
P30419
Q96P65
P09467
Q99250
P28907
P04818
Q9NR97
P25090
P30542
P14324
P54132
O15151
P35499
O15164
Q9Y243
Q9UBN7
Q5VWK5
O95665
Q13887
P23219
O75469
O14746
P07384
O15379
Q9H228
P23443
P33527
Q9HAZ1
Q99683
P00488
P17252
Q16513
P78540
P11473
P40763
P19971
P07339
Q8IU80
P23141
P23415
P28335
P11387
O75582
P07099
Q9Y5X4
P43490
P31751
Q16288
Q13304
Q04760
P50579
Q92753
Q14524
Q99873
Q9Y4P1
P42262
Q9NY46
O14920
P21452
Q9NS75
P25103
P07711
Q9HC97
Q14432
Q9Y5Y6
P34947
Q04912
P17706
P27986
P23526
Q9NP59
P08235
P35557
Q6L5J4
Q8TDS4
P51955
P08842
O14672
P08311
P25929
O00767
Q06124
P09211
P29274
Q15858
O15111
Q9UGN5
Q13627
P07947
Q9Y5S8
P68400
O60678
P07477
Q93009
Q2M2I8
P29323
Q6P988
Q08881
Q12866
P41145
Q02750
P35414
Q96GD4
Q13093
P14174
Q92794
P34995
P11511
P36507
P10721
Q92769
P22736
P16083
Q92523
P20618
Q13946
P12821
P14735
Q99572
P09874
P49327
P21462
P00742
P17707
P00749
P00734
P00439
P08709
P11086
P54577
P04179
P27707
P05981
P56817
Q9UM07
P20248
P35968
P0CG30
P11309
Q13126
P00374
P0DUB6
P0DTE7
P0DTE8
P00390
O15530
P42224
P00517
Q16539
P23919
O14757
P06401
Q9BZX2
P00519
Q07817
P04150
P61626
P09960
Q16772
P08254
P09488
P06239
P00797
P22061
P33316
P28161
P04746
P02679
P20231
P08263
P23381
P22102
O14717
Q9NQR1

[truncated: 3 more sheets: Methyl methacrylate, ​Styrene, Terephthalic acid]
